# Supplementary material for: Interplay between estrogen receptor and AKT in Estradiol-induced alternative splicing
Source: BMC Med Genomics. 2013 Jun 11;6:21. doi: 10.1186/1755-8794-6-21 (PMC3687557; doi:10.1186/1755-8794-6-21)
Supplement: Additional file 1 — E2-induced splice events common to MCF-7p and MCF-7AKT cells. This file describes E2-regulated splicing events common to MCF-7p and MCF-7AKT cells. In addition, this file also indicates ERα binding sites in the genes that undergo E2-regulated alternative splicing as well as the effect of E2 on expression of these genes in MCF-7p and MCF-7AKT cells. Furthermore, the early (three hours) and the late effects (24 hours) of E2 treatment on overall transcription of genes (extracted from NURSA website) are also shown. Longer version (LF) of the transcript in the array [reference (R) or the variant (V)] is also indicated. Positive number in fold change column indicates E2-induced splicing generating higher levels of the variant whereas negative number indicates repression of splicing event leading to generation of the variant. ASA, alternative splice acceptor; ASD; Alternative splice donor; ES, exon skipping; IR, intron retention; PEID, partial internal exon deletion. [file 1755-8794-6-21-S1.xls]

## Sheet: Sheet1
Description	Reference	Variant	Event	LF	p-value (C - E)	FoldChange (C : E)	ER binding site	E2 effect- early	E2 effect late	MCF-7p	MCF-7AKT
tumor necrosis factor receptor superfamily, member 1B (TNFRSF1B), mRNA	NM_001066	AY148473	EsS	R	0.000603742	1.29786	yes**	no	no	no	no
beclin 1 (coiled-coil, myosin-like BCL2 interacting protein) (BECN1), mRNA	NM_003766	CK725044	NE	V	0.000716944	-1.14367	yes**	no	no	no	no
MCM7 minichromosome maintenance deficient 7 (S. cerevisiae) (MCM7), transcript variant 1, mRNA	NM_005916	BQ217149	ASD	R	0.000170379	-1.17409	Yes**	Induced	Induced	no	no
cyclin E1 (CCNE1), transcript variant 1, mRNA	NM_001238	BG395682	ES	R	1.4811e-05	-1.40643	yes*	Induce	no	no	no
integrin, beta 2 (antigen CD18 (p95), lymphocyte function-associated antigen 1; macrophage antigen 1 (mac-1) beta subunit) (ITGB2), mRNA	NM_000211	BX338377	ASA	R	0.000111792	-1.32442	yes	no	no	no	no
integrin, beta 4 (ITGB4), mRNA	NM_000213	AA292330	ASA	R	0.000419019	1.2302	yes	repressed	repressed	no	no
tumor necrosis factor (ligand) superfamily, member 6 (TNFSF6), mRNA	NM_000639	AF288573	ES	R	0.000548921	1.10207	yes	no	no	no	no
adenosine A1 receptor (ADORA1), mRNA	NM_000674	AK095060	PIED	R	4.69217e-05	-1.60065	yes	Induce	Induce	no	no
kininogen (KNG), mRNA	NM_000893	BC026253	ASA	R	0.000807336	-1.45023	yes	no	no	no	no
P450 (cytochrome) oxidoreductase (POR), mRNA	NM_000941	CD014142	EsS	R	0.00131314	1.11574	yes	no	repressed	no	no
prolactin receptor (PRLR), mRNA	NM_000949	BP357087	ES	R	0.00120383	-1.18361	yes	no	Induced	no	no
retinoic acid receptor, beta (RARB), transcript variant 1, mRNA	NM_000965	CD014020	ES	R	0.000878441	-1.13659	yes	no	no	no	no
tumor necrosis factor receptor superfamily, member 1A (TNFRSF1A), mRNA	NM_001065	BM763879	ES	R	0.000553936	-1.13119	yes	no	no	no	no
BCL2-antagonist/killer 1 (BAK1), mRNA	NM_001188	BM786607	EsS	R	0.000858682	1.13272	yes	repress	repress	no	no
BCL2-interacting killer (apoptosis-inducing) (BIK), mRNA	NM_001197	AI554564	ASD	R	4.09566e-05	1.6525	yes	repress	repress	repress	repress
epithelial membrane protein 3 (EMP3), mRNA	NM_001425	BM556279	ES	R	0.000966501	1.16632	yes	repressed	no	no	no
insulin-like growth factor binding protein 4 (IGFBP4), mRNA	NM_001552	AW192516	PIED	R	2.79975e-08	-4.92755	yes	Induced	Induced	Induced	Induced
jagged 2 (JAG2), transcript variant 1, mRNA	NM_002226	CA489793	ASA	R	0.00029675	1.23907	yes	no	repressed	no	no
mal, T-cell differentiation protein (MAL), transcript variant a, mRNA	NM_002371	NM_022438	ES	R	0.00081867	-1.54715	yes	no	no	no	no
matrilin 2 (MATN2), transcript variant 1, mRNA	NM_002380	AY358895	ES	R	0.000310656	1.09739	yes	no	repressed	no	no
Mdm2, transformed 3T3 cell double minute 2, p53 binding protein (mouse) (MDM2), transcript variant MDM2, mRNA	NM_002392	NM_006879	ASD	R	1.6344e-05	-1.22828	yes	no	no	no	no
Mdm4, transformed 3T3 cell double minute 4, p53 binding protein (mouse) (MDM4), mRNA	NM_002393	BP201184	NE	V	5.47318e-05	-1.17082	yes	no	no	no	no
nuclear factor of kappa light polypeptide gene enhancer in B-cells 2 (p49/p100) (NFKB2), mRNA	NM_002502	BQ058938	ASA	R	0.00130581	-1.26548	yes	no	repressed	no	no
protein kinase C, zeta (PRKCZ), mRNA	NM_002744	BU683146	ASD	R	0.000494981	1.12622	yes	repressed	repressed	no	no
mitogen-activated protein kinase 3 (MAPK3), mRNA	NM_002746	BX399253	ASA	R	8.78364e-05	1.17538	yes	no	repressed	no	no
proteasome (prosome, macropain) 26S subunit, ATPase, 5 (PSMC5), mRNA	NM_002805	BX364248	ASA	R	0.000674387	-1.37622	yes	no	no	no	no
TIA1 cytotoxic granule-associated RNA binding protein-like 1 (TIAL1), transcript variant 1, mRNA	NM_003252	AL532014	ASD	R	0.000744695	1.04386	yes	no	Induced	no	no
pleckstrin homology-like domain, family A, member 2 (PHLDA2), mRNA	NM_003311	BP273834	ASD	R	9.78065e-06	-1.20209	yes	no	no	Induced	Induced
ubiquitin specific protease 7 (herpes virus-associated) (USP7), mRNA	NM_003470	CX753139	ASA	R	0.00122494	-1.08841	yes	no	no	no	no
axin 1 (AXIN1), transcript variant 1, mRNA	NM_003502	AA954457	ES	R	3.95865e-09	-1.47603	Yes	Induce	no	no	no
cullin 4A (CUL4A), transcript variant 2, mRNA	NM_003589	BU855271	NE	V	0.00134095	-1.12761	yes	no	no	no	no
receptor-interacting serine-threonine kinase 2 (RIPK2), mRNA	NM_003821	BG282367	ASA	R	0.00123745	-1.13232	yes	no	Induced	no	no
tumor necrosis factor receptor superfamily, member 10a (TNFRSF10A), mRNA	NM_003844	BI029612	ASD	R	0.00061182	-2.06881	yes	N/A	N/A
histone deacetylase 3 (HDAC3), mRNA	NM_003883	BQ068923	ES	R	0.00120993	1.08828	yes	no	no	no	no
BCL2-associated athanogene 3 (BAG3), mRNA	NM_004281	CN355180	ASD	R	0.00128749	-1.1933	yes	no	no	no	no
TNF receptor-associated factor 4 (TRAF4), transcript variant 1, mRNA	NM_004295	NM_145751	ASA	R	4.03912e-10	1.14234	Yes	repressed	repressed	no	no
BCL2-associated athanogene (BAG1), mRNA	NM_004323	AI191761	ES	R	7.38123e-06	-1.58456	yes	Induce	no	no	no
caspase 3, apoptosis-related cysteine protease (CASP3), transcript variant alpha, mRNA	NM_004346	BX647609	NE	V	0.000183864	-1.13951	yes	no	no	no	no
cell division cycle 34 (CDC34), mRNA	NM_004359	AI686103	PIED	R	0.00138307	-1.20763	yes	no	no	no	Induced
glutathione S-transferase omega 1 (GSTO1), mRNA	NM_004832	BG715845	ES	R	8.69027e-05	1.07575	yes	no	Induced	no	no
lipopolysaccharide-induced TNF factor (LITAF), mRNA	NM_004862	BM020267	PIED	R	2.81787e-05	1.44606	yes	repressed	repressed	no	no
BCL2-associated athanogene 5 (BAG5), mRNA	NM_004873	BF247018	NE	V	4.38023e-06	-1.29156	yes	Induce	no	no	no
histone deacetylase 1 (HDAC1), mRNA	NM_004964	BX329759	ASA	R	8.34692e-05	1.05555	yes	no	no	no	no
seven in absentia homolog 2 (Drosophila) (SIAH2), mRNA	NM_005067	NA	NSPL	NA	7.58318e-06	-2.76748	yes	Induced	Induced	Induced	Induced
FOS-like antigen 2 (FOSL2), mRNA	NM_005253	W30862	ES	R	8.62426e-05	-1.9524	yes	no	Induced	no	no
protein kinase C, epsilon (PRKCE), mRNA	NM_005400	BU617428	ASA	V	1.15657e-05	-1.24503	yes	no	no	no	no
X-ray repair complementing defective repair in Chinese hamster cells 3 (XRCC3), mRNA	NM_005432	AU124974	ES	R	1.99356e-05	-1.32369	yes	Induced	Induced	induced	Induced
retinoblastoma-like 2 (p130) (RBL2), mRNA	NM_005611	BG122514	PIED	R	1.61842e-05	1.25553	yes	no	repressed	no	repressed
retinoblastoma-like 2 (p130) (RBL2), mRNA	NM_005611	AL697983	NE	V	3.43526e-05	1.29859	yes
serum/glucocorticoid regulated kinase (SGK), mRNA	NM_005627	AV704944	ASA	R	7.62423e-06	-1.91822	yes
Tax1 (human T-cell leukemia virus type I) binding protein 1 (TAX1BP1), mRNA	NM_006024	AL520247	PIED	R	2.02872e-05	-1.4327	yes	Induced	Repressed	no	no
ubiquitination factor E4B (UFD2 homolog, yeast) (UBE4B), mRNA	NM_006048	CQ716769	ASA	R	0.00131976	1.10803	yes	no	no	no	no
serine/threonine kinase 3 (STE20 homolog, yeast) (STK3), mRNA	NM_006281	BQ362641	NE	V	0.000139823	1.14193	yes	Induced	Induced	no	no
X-ray repair complementing defective repair in Chinese hamster cells 1 (XRCC1), mRNA	NM_006297	AA425139	ASD	R	1.79213e-06	1.24259	yes	repressed	no	no	no
testis-specific kinase 2 (TESK2), mRNA	NM_007170	BX101631	NE	V	0.000346995	1.35782	yes	no	no	no	no
apoptosis antagonizing transcription factor (AATF), mRNA	NM_012138	AI337237	ASA	R	0.000146452	-1.29789	yes	no	no	no	Induced
monocyte to macrophage differentiation-associated (MMD), mRNA	NM_012329	AL543201	ASA	R	4.24594e-05	1.43066	yes	repressed	repressed	no	no
programmed cell death 6 (PDCD6), mRNA	NM_013232	BC050597	NE	V	1.14435e-05	1.18842	yes	no	repressed	no	no
cadherin, EGF LAG seven-pass G-type receptor 1 (flamingo homolog, Drosophila) (CELSR1), mRNA	NM_014246	CF540959	NE	V	8.95731e-06	-1.17488	yes	Induce	no	no	no
apoptotic chromatin condensation inducer in the nucleus (ACINUS), mRNA	NM_014977	BX325764	PIED	R	2.84189e-05	-1.31306	yes	no	no	Induced	Induced
sulfatase 1 (SULF1), mRNA	NM_015170	CQ833973	NE	V	0.000108817	1.28885	yes	repressed	no	repressed	repressed
growth arrest and DNA-damage-inducible, beta (GADD45B), mRNA	NM_015675	AI184305	ASA	R	4.30656e-06	-2.11133	yes	Induced	no	no	Induced
microtubule-associated protein tau (MAPT), transcript variant 1, mRNA	NM_016835	BX386118	EsS	R	6.71553e-06	-1.52124	yes	Induced	Induced	Induced	Induced
Notch homolog 1, translocation-associated (Drosophila) (NOTCH1), mRNA	NM_017617	CQ731314	EsS	R	0.00124095	-1.23164	yes	no	repressed	no	no
hypothetical protein FLJ11301 (FLJ11301), mRNA	NM_018385	BM823670	NE	V	9.73641e-06	-1.34368	yes	Induced	Induced	Induced	Induced
sphingosine kinase 2 (SPHK2), mRNA	NM_020126	BQ720319	ASD	R	0.00118552	-1.1685	yes	repressed	no	no	no
ankyrin 3, node of Ranvier (ankyrin G) (ANK3), transcript variant 1, mRNA	NM_020987	NM_001149	NE	V	2.72713e-05	1.6074	yes	Repress	Repress	no	no
latent transforming growth factor beta binding protein 3 (LTBP3), mRNA	NM_021070	BI161115	ASD	R	0.000313856	1.07825	yes	no	no	no	Induced
chromosome 20 open reading frame 97 (C20orf97), mRNA	NM_021158	BG422284	PIED	R	0.000973259	-1.16971	yes	repressed	repressed	no	no
TIA1 cytotoxic granule-associated RNA binding protein (TIA1), transcript variant 2, mRNA	NM_022173	AW139157	NE	V	0.000756454	1.12619	yes	no	repressed	no	no
X-ray repair complementing defective repair in Chinese hamster cells 4 (XRCC4), transcript variant 3, mRNA	NM_022550	BC005259	NE	V	0.000741195	1.15333	yes	repressed	Induced	no	no
homeodomain interacting protein kinase 2 (HIPK2), mRNA	NM_022740	AF326592	ASA	R	6.22983e-06	-1.36287	yes	no	no	no	no
leucine rich repeat containing 2 (LRRC2), mRNA	NM_024750	NM_024512	NE	V	0.000148317	1.10424	yes	no	no	no	no
catenin, beta like 1 (CTNNBL1), mRNA	NM_030877	AF367471	ES	R	0.000490413	-1.40381	yes	no	no	no	no
MAP/microtubule affinity-regulating kinase 4 (MARK4), mRNA	NM_031417	AX685977	IR	V	1.16916e-05	1.15648	yes	repressed	repressed	no	no
hypothetical protein FLJ21977 (FLJ21977), mRNA	NM_032213	BC054504	ASA	V	1.06024e-05	1.4713	yes	N/A	N/A
BCL2-antagonist of cell death (BAD), transcript variant 2, mRNA	NM_032989	AI391639	ASD	R	0.000466994	1.25931	yes	no	no	no	no
caspase 4, apoptosis-related cysteine protease (CASP4), transcript variant delta, mRNA	NM_033307	AV657667	ASA	R	7.08969e-07	1.40552	yes	Repress	no	no	no
caspase 7, apoptosis-related cysteine protease (CASP7), transcript variant beta, mRNA	NM_033340	BX443602	ASD	V	1.75669e-09	-1.7793	Yes	Induce	no	no	no
myosin XVIIIA (MYO18A), mRNA, and translated products	NM_078471	BF926547	ASD	R	0.000465204	-1.23903	yes	N/A	N/A	no	no
protein tyrosine phosphatase, non-receptor type 6 (PTPN6), transcript variant 2, mRNA	NM_080548	BM918466	ASA	R	5.5748e-05	1.20529	yes	repressed	repressed	no	no
BCL2-like 1 (BCL2L1), nuclear gene encoding mitochondrial protein, transcript variant 1, mRNA	NM_138578	AA903741	PIED	R	0.000943455	1.10166	yes	repress	repress	no	no
gp130-like monocyte receptor (CRL3), mRNA	NM_139017	AY499340	NE	V	0.00117033	1.04835	yes	N/A	N/A
angiopoietin-like 4 (ANGPTL4), transcript variant 1, mRNA	NM_139314	BX377378	IR	V	6.76907e-05	-1.21051	yes	no	no	no	no
TNF receptor-associated factor 3 (TRAF3), transcript variant 1, mRNA	NM_145725	BF797535	ES	R	8.34732e-06	-1.3991	yes	Induced	no	no	no
tumor protein p53 inducible protein 3 (TP53I3), transcript variant 2, mRNA	NM_147184	CX871397	ASD	R	0.000438157	-1.08649	yes	no	repressed	no	no
tumor necrosis factor receptor superfamily, member 19 (TNFRSF19), transcript variant 2, mRNA	NM_148957	CN428034	NE	V	0.000643824	1.26143	yes	N/A	N/A
inhibitor of DNA binding 1, dominant negative helix-loop-helix protein (ID1), transcript variant 2, mRNA	NM_181353	BP261920	PIED	R	2.88578e-08	2.71404	Yes	repressed	repressed	no	no
prostaglandin E synthase (PTGES), transcript variant 2, mRNA	NM_198797	AF027740	ES	R	0.000681262	-1.23849	yes	Induced	Induced	no	no
kinase suppressor of ras (KSR), mRNA	XM_290793	BF512794	ASA	R	0.000679232	-1.57435	yes	no	no	no	no
Notch homolog 3 (Drosophila) (NOTCH3), mRNA	NM_000435	AI366192	ES	R	0.00145575	1.19667	no	repressed	repressed
tumor protein p53 (Li-Fraumeni syndrome) (TP53), mRNA	NM_000546	BP380523	EsS	R	0.00122901	-1.08705	no	no	Induced
insulin-like growth factor binding protein 3 (IGFBP3), mRNA	NM_000598	BP372431	ASA	R	0.000204226	1.28381	no	no	repressed
nitric oxide synthase 2A (inducible, hepatocytes) (NOS2A), transcript variant 1, mRNA	NM_000625	CQ723665	ES	R	0.00136145	1.242	no	no	no
glutathione S-transferase pi (GSTP1), mRNA	NM_000852	AA071559	ASA	R	0.000664938	1.11596	no	no	no
glutathione S-transferase theta 1 (GSTT1), mRNA	NM_000853	BP348971	EsS	R	0.000573411	1.18398	no	no	repressed
baculoviral IAP repeat-containing 3 (BIRC3), transcript variant 1, mRNA	NM_001165	AX330574	PIED	R	2.28867e-05	-1.60156	no	Induce	Induce
baculoviral IAP repeat-containing 2 (BIRC2), mRNA	NM_001166	BU561546	NE	V	8.54958e-05	1.09837	no	no	no
BH3 interacting domain death agonist (BID), transcript variant 2, mRNA	NM_001196	AA338833	NE	V	0.000305626	1.28478	no	no	Induce
caspase 8, apoptosis-related cysteine protease (CASP8), transcript variant A, mRNA	NM_001228	BQ276766	ASD	R	2.64041e-05	-1.34834	no	no	no
Homo sapiens cell division cycle 2-like 1 (PITSLRE proteins) (CDC2L1), transcript variant 1, mRNA	NM_001787	CN334950	IR	V	0.000364795	1.1368	no	no	no
clusterin (complement lysis inhibitor, SP-40,40, sulfated glycoprotein 2, testosterone-repressed prostate message 2, apolipoprotein J) (CLU), transcript variant 1, mRNA	NM_001831	AA599598	ASD	R	0.00021614	1.13655	no	no	repressed
E2F transcription factor 5, p130-binding (E2F5), mRNA	NM_001951	BP224536	NE	V	1.54942e-07	-1.4416	No	Induce	no
coagulation factor II (thrombin) receptor (F2R), mRNA	NM_001992	BP347223	ES	R	0.0014843	1.34619	no	no	no
phospholipase D1, phophatidylcholine-specific (PLD1), mRNA	NM_002662	BX648900	ES	R	0.00140856	1.29916	no	no	repressed
mitogen-activated protein kinase 6 (MAPK6), mRNA	NM_002748	BF002187	NE	V	0.000129709	-1.21754	no	Induced	no
a disintegrin and metalloproteinase domain 17 (tumor necrosis factor, alpha, converting enzyme) (ADAM17), transcript variant 1, mRNA	NM_003183	AY422721	EsS	R	5.27063e-06	1.07559	no	no	no
latent transforming growth factor beta binding protein 4 (LTBP4), mRNA	NM_003573	BF794570	ASA	R	0.000281	-1.15586	no	no	no
tyrosyl-tRNA synthetase (YARS), mRNA	NM_003680	BF308942	ASD	R	1.24829e-06	-1.24225	No	Induced	Induced
tumor necrosis factor receptor superfamily, member 10b (TNFRSF10B), transcript variant 1, mRNA	NM_003842	BG325647	PIED	R	0.00103208	-1.16908	no	Induced	no
amyloid beta precursor protein binding protein 1, 59kDa (APPBP1), mRNA	NM_003905	BG494485	ES	R	0.000436808	-1.17522	no	no	Induce
nucleolar protein 3 (apoptosis repressor with CARD domain) (NOL3), mRNA	NM_003946	BG819372	ES	R	0.000591681	1.11913	no	no	repressed
nuclear factor of kappa light polypeptide gene enhancer in B-cells 1 (p105) (NFKB1), mRNA	NM_003998	AV727382	PIED	R	0.000136427	-1.13534	no	no	Induced
BCL2/adenovirus E1B 19kDa interacting protein 3 (BNIP3), nuclear gene encoding mitochondrial protein, mRNA	NM_004052	BX445439	PIED	R	3.67214e-05	-1.39931	no	no	no
BCL2-associated athanogene 2 (BAG2), mRNA	NM_004282	AL543125	ASD	R	0.000843296	-1.20648	no	Induce	Induce
DNA fragmentation factor, 45kDa, alpha polypeptide (DFFA), mRNA	NM_004401	CA415526	ASD	R	0.00022981	-1.13762	no	no	no
benzodiazapine receptor (peripheral) associated protein 1 (BZRAP1), mRNA	NM_004758	AB014512	ES	R	0.000913817	1.08387	no	no	no
DnaJ (Hsp40) homolog, subfamily A, member 3 (DNAJA3), mRNA	NM_005147	BM846817	ES	R	5.55238e-05	-1.16244	no	Induce	Induce
deoxyribonuclease I (DNASE1), mRNA	NM_005223	BP314671	ES	R	0.000294881	1.24076	no	no	no
tyrosine kinase with immunoglobulin and epidermal growth factor homology domains (TIE), mRNA	NM_005424	A16754	ES	R	0.000628129	-1.78175	no	no	no
programmed cell death 7 (PDCD7), mRNA	NM_005707	BE560077	PIED	R	0.000519894	-1.55892	no	N/A	N/A
RAD50 homolog (S. cerevisiae) (RAD50), transcript variant 1, mRNA	NM_005732	CQ721612	PIED	R	0.000139642	1.09957	no	no	Induced
non-metastatic cells 6, protein expressed in (nucleoside-diphosphate kinase) (NME6), mRNA	NM_005793	AX135578	ES	R	0.000157228	-1.48386	no	no	repressed
macrophage erythroblast attacher (MAEA), mRNA	NM_005882	AI672983	ASA	R	1.73836e-06	1.06397	no	no	no
MCM4 minichromosome maintenance deficient 4 (S. cerevisiae) (MCM4), transcript variant 1, mRNA	NM_005914	AW590617	ASD	R	0.000251782	-1.11642	no	no	Induced
MCM6 minichromosome maintenance deficient 6 (MIS5 homolog, S. pombe) (S. cerevisiae) (MCM6), mRNA	NM_005915	AU160663	PIED	R	0.000153003	-1.24337	no	Induced	Induced
tubulin, beta, 5 (TUBB5), mRNA	NM_006087	AK095202	PIED	R	0.000865677	-1.18116	no	no	Induced
HIV-1 Tat interactive protein 2, 30kDa (HTATIP2), mRNA	NM_006410	BG681748	ES	R	0.00056436	1.32097	no	repressed	no
FAST kinase (FASTK), transcript variant 1, mRNA	NM_006712	AL568566	ASA	R	0.000476164	1.20759	no	repressed	no
MCM5 minichromosome maintenance deficient 5, cell division cycle 46 (S. cerevisiae) (MCM5), mRNA	NM_006739	AA564829	ASA	R	0.00112091	1.18894	no	no	Induced
extra spindle poles like 1 (S. cerevisiae) (ESPL1), mRNA	NM_012291	BM051112	ES	R	0.000784726	1.2567	no	no	Induced
ribosomal protein L13a (RPL13A), mRNA	NM_012423	AI860692	NE	V	0.00028742	-1.16905	no	no	no
egf-like module containing, mucin-like, hormone receptor-like 2 (EMR2), transcript variant 1, mRNA	NM_013447	CR936819	ASA	R	0.000246585	-1.11629	no	no	no
mitochondrial carrier homolog 1 (C. elegans) (MTCH1), nuclear gene encoding mitochondrial protein, mRNA	NM_014341	BE798645	ASD	V	9.95446e-05	1.09805	no	no	no
cell death-inducing DFFA-like effector b (CIDEB), mRNA	NM_014430	AK122828	ASA	V	0.00115522	1.112	no	no	no
caspase recruitment domain family, member 10 (CARD10), mRNA	NM_014550	BX370971	ASA	R	0.00022939	-1.11961	no	Induce	Induce
protein phosphatase 1F (PP2C domain containing) (PPM1F), mRNA	NM_014634	BF795337	ASA	R	0.000345242	-1.11897	no	Induced	no
SH3-domain GRB2-like endophilin B1 (SH3GLB1), mRNA	NM_016009	BE551639	EsS	R	0.000971357	1.09945	no	no	repressed
Bcl-2 inhibitor of transcription (Bit1), mRNA	NM_016077	AX912849	ES	R	3.4324e-06	-1.25251	no	Induce	Induce
mitochondrial ribosomal protein S30 (MRPS30), nuclear gene encoding mitochondrial protein, mRNA	NM_016640	CQ426666	NE	V	0.000389243	-1.25365	no	Induced	Induced
cytochrome c, somatic (CYCS), nuclear gene encoding mitochondrial protein, mRNA	NM_018947	AA706345	ASD	R	4.8903e-05	-1.43414	no	Induce	Induce
engulfment and cell motility 2 (ced-12 homolog, C. elegans) (ELMO2), transcript variant 2, mRNA	NM_022086	AW964270	ES	R	0.00137346	1.06599	no	repressed	repressed
engulfment and cell motility 3 (ced-12 homolog, C. elegans) (ELMO3), mRNA	NM_024712	AK056923	ES	R	6.29114e-05	1.23817	no
hypothetical protein MGC13096 (MGC13096), mRNA	NM_032346	AI809703	EsS	R	6.76543e-05	-1.31711	no	N/A	N/A
caspase 2, apoptosis-related cysteine protease (neural precursor cell expressed, developmentally down-regulated 2) (CASP2), transcript variant 1, mRNA	NM_032982	NM_001224	NE	V	2.34803e-05	-1.17882	no	no	no
PCTAIRE protein kinase 1 (PCTK1), transcript variant 2, mRNA	NM_033018	AI086526	PIED	R	0.000607122	-1.19459	no	no	no
granzyme H (cathepsin G-like 2, protein h-CCPX) (GZMH), mRNA	NM_033423	AY232657	ES	R	0.000221407	-1.21409	no	no	no
immediate early response 3 (IER3), transcript variant long, mRNA	NM_052815	NA	NSPL	NA	6.75384e-06	-1.49662	no	no	Induced
CD97 antigen (CD97), transcript variant 1, mRNA	NM_078481	BM553389	EsS	R	0.000496823	-1.10905	no	no	no
tumor necrosis factor receptor superfamily, member 18 (TNFRSF18), transcript variant 2, mRNA	NM_148901	AX781604	ASA	V	0.000136626	-1.41238	no	N/A	N/A
testis spermatogenesis apoptosis-related protein 6 (TSARG6), mRNA	NM_153614	AK128589	ASD	V	0.000178588	1.17657	no	N/A	N/A
nucleophosmin (nucleolar phosphoprotein B23, numatrin) (NPM1), mRNA	NM_199185	CA337574	EsS	R	0.000107479	-1.15717	no	no	Induced
nerve growth factor receptor (TNFRSF16) associated protein 1 (NGFRAP1), transcript variant 2, mRNA	NM_206915	BP378056	PIED	R	0.0001129	1.04404	no	no	repressed
FAT tumor suppressor homolog 3 (Drosophila) (FAT3), mRNA	XM_061871	CQ719030	EsS	R	0.000648302	1.28448	no	N/A	N/A
integrin, beta 4 (ITGB4), mRNA	NM_000213	BF305661	NE	V	0.000552424	-1.17922
insulin-like growth factor binding protein 3 (IGFBP3), mRNA	NM_000598	BE745273	ASA	R	0.000974203	1.39067
adenosine A1 receptor (ADORA1), mRNA	NM_000674	BU193080	ASA	V	0.000133004	-2.27666				no	no
P450 (cytochrome) oxidoreductase (POR), mRNA	NM_000941	AL040769	PIED	R	0.00132357	1.1105
B-cell receptor-associated protein 29 (BCAP29), transcript variant 4, mRNA	NM_001008407	BU568087	NE	V	0.000349267	1.20282		no	no	no	no
B-cell receptor-associated protein 29 (BCAP29), transcript variant 4, mRNA	NM_001008407	CQ716136	PIED	R	0.000906458	1.1195
baculoviral IAP repeat-containing 3 (BIRC3), transcript variant 1, mRNA	NM_001165	NM_182962	PIED	R	0.000340742	-1.95998
baculoviral IAP repeat-containing 3 (BIRC3), transcript variant 1, mRNA	NM_001165	BU588380	NE	V	0.000578354	-1.30956
BCL2-antagonist/killer 1 (BAK1), mRNA	NM_001188	AF520590	ASD	R	0.00147864	1.14551				no	no
BCL2-interacting killer (apoptosis-inducing) (BIK), mRNA	NM_001197	AI554564	ASD	R	0.00137472	2.29236
caspase 8, apoptosis-related cysteine protease (CASP8), transcript variant A, mRNA	NM_001228	AF422928	NE	V	8.68091e-05	-1.30693
caspase 8, apoptosis-related cysteine protease (CASP8), transcript variant A, mRNA	NM_001228	BF208393	ASD	R	0.000477366	-1.39725
caspase 8, apoptosis-related cysteine protease (CASP8), transcript variant A, mRNA	NM_001228	BF208393	ASD	R	0.00102827	-1.23077
caspase 8, apoptosis-related cysteine protease (CASP8), transcript variant A, mRNA	NM_001228	AI560644	PIED	R	0.00115625	-1.19502
caspase 8, apoptosis-related cysteine protease (CASP8), transcript variant A, mRNA	NM_001228	BU601440	NE	V	0.00123217	-1.1696
caspase 8, apoptosis-related cysteine protease (CASP8), transcript variant A, mRNA	NM_001228	BQ276766	NE	V	0.00128915	-1.25199
cyclin E1 (CCNE1), transcript variant 1, mRNA	NM_001238	CR601172	IR	V	2.30389e-05	-1.56595
cyclin E1 (CCNE1), transcript variant 1, mRNA	NM_001238	BE887210	ES	R	0.000249729	-1.36924
cyclin E1 (CCNE1), transcript variant 1, mRNA	NM_001238	BG395682	ES	R	0.000584648	-1.44077
cyclin E1 (CCNE1), transcript variant 1, mRNA	NM_001238	BE887210	ES	R	0.000731772	-1.41181
cyclin E1 (CCNE1), transcript variant 1, mRNA	NM_001238	BG395682	ES	R	0.000894167	-1.44015
cadherin, EGF LAG seven-pass G-type receptor 2 (flamingo homolog, Drosophila) (CELSR2), mRNA	NM_001408	AX224126	IR	V	3.07182e-07	-1.72982
cadherin, EGF LAG seven-pass G-type receptor 2 (flamingo homolog, Drosophila) (CELSR2), mRNA	NM_001408	CA454005	IR	V	1.79431e-06	-2.25938
cadherin, EGF LAG seven-pass G-type receptor 2 (flamingo homolog, Drosophila) (CELSR2), mRNA	NM_001408	BU857213	ASA	R	4.88451e-06	-1.85657
cadherin, EGF LAG seven-pass G-type receptor 2 (flamingo homolog, Drosophila) (CELSR2), mRNA	NM_001408	AX224126	IR	V	1.4267e-05	-1.40444
cadherin, EGF LAG seven-pass G-type receptor 2 (flamingo homolog, Drosophila) (CELSR2), mRNA	NM_001408	AK127745	IR	V	2.02532e-05	-1.63782
cadherin, EGF LAG seven-pass G-type receptor 2 (flamingo homolog, Drosophila) (CELSR2), mRNA	NM_001408	AK127086	IR	V	3.39985e-05	-1.81228
cadherin, EGF LAG seven-pass G-type receptor 2 (flamingo homolog, Drosophila) (CELSR2), mRNA	NM_001408	AK127745	IR	V	3.66824e-05	-2.27565
cadherin, EGF LAG seven-pass G-type receptor 2 (flamingo homolog, Drosophila) (CELSR2), mRNA	NM_001408	CA454005	IR	V	6.00326e-05	-2.25429
cadherin, EGF LAG seven-pass G-type receptor 2 (flamingo homolog, Drosophila) (CELSR2), mRNA	NM_001408	AK127745	IR	V	7.51163e-05	-1.74646
cadherin, EGF LAG seven-pass G-type receptor 2 (flamingo homolog, Drosophila) (CELSR2), mRNA	NM_001408	AK127745	IR	V	0.000123918	-1.72145
cadherin, EGF LAG seven-pass G-type receptor 2 (flamingo homolog, Drosophila) (CELSR2), mRNA	NM_001408	AK127745	IR	V	0.000145061	-2.09482
cadherin, EGF LAG seven-pass G-type receptor 2 (flamingo homolog, Drosophila) (CELSR2), mRNA	NM_001408	BU857213	ASA	R	0.000224507	-1.63965
cadherin, EGF LAG seven-pass G-type receptor 2 (flamingo homolog, Drosophila) (CELSR2), mRNA	NM_001408	CA454005	IR	V	0.000607965	-2.65037
cadherin, EGF LAG seven-pass G-type receptor 2 (flamingo homolog, Drosophila) (CELSR2), mRNA	NM_001408	AK127745	IR	V	0.00088601	-1.88882
insulin-like growth factor binding protein 4 (IGFBP4), mRNA	NM_001552	BP392079	PIED	R	3.4762e-08	-5.05591
insulin-like growth factor binding protein 4 (IGFBP4), mRNA	NM_001552	AI624094	PIED	R	6.81077e-08	-4.89677
insulin-like growth factor binding protein 4 (IGFBP4), mRNA	NM_001552	AI624094	PIED	R	8.96934e-08	-3.63293
insulin-like growth factor binding protein 4 (IGFBP4), mRNA	NM_001552	BG331926	PIED	R	9.20314e-08	-4.14212
insulin-like growth factor binding protein 4 (IGFBP4), mRNA	NM_001552	BP323034	PIED	R	9.51777e-08	-3.79411
insulin-like growth factor binding protein 4 (IGFBP4), mRNA	NM_001552	AW192516	PIED	R	1.21433e-07	-3.08606
insulin-like growth factor binding protein 4 (IGFBP4), mRNA	NM_001552	AI440424	PIED	R	1.39222e-07	-4.4425
insulin-like growth factor binding protein 4 (IGFBP4), mRNA	NM_001552	BF846388	PIED	R	1.61094e-07	-2.12196
insulin-like growth factor binding protein 4 (IGFBP4), mRNA	NM_001552	BP392079	PIED	R	5.5663e-07	-2.74274
insulin-like growth factor binding protein 4 (IGFBP4), mRNA	NM_001552	AI680123	PIED	R	5.86388e-07	-2.80168
insulin-like growth factor binding protein 4 (IGFBP4), mRNA	NM_001552	AL569563	PIED	R	7.83116e-07	-4.74548
insulin-like growth factor binding protein 4 (IGFBP4), mRNA	NM_001552	BM046765	ASD	R	9.36153e-07	-1.87683
insulin-like growth factor binding protein 4 (IGFBP4), mRNA	NM_001552	BF846388	PIED	R	9.86891e-07	-3.11459
insulin-like growth factor binding protein 4 (IGFBP4), mRNA	NM_001552	AI680123	PIED	R	1.40639e-06	-4.43319
insulin-like growth factor binding protein 4 (IGFBP4), mRNA	NM_001552	AI440424	PIED	R	2.05174e-06	-4.94392
insulin-like growth factor binding protein 4 (IGFBP4), mRNA	NM_001552	R79304	EsS	R	3.05384e-06	-2.79179
insulin-like growth factor binding protein 4 (IGFBP4), mRNA	NM_001552	AW192516	PIED	R	3.11968e-06	-2.80441
insulin-like growth factor binding protein 4 (IGFBP4), mRNA	NM_001552	AW192516	PIED	R	3.95444e-06	-5.13837
insulin-like growth factor binding protein 4 (IGFBP4), mRNA	NM_001552	BF846388	PIED	R	6.38178e-06	-4.95619
insulin-like growth factor binding protein 4 (IGFBP4), mRNA	NM_001552	AI680123	PIED	R	7.20764e-06	-4.98797
insulin-like growth factor binding protein 4 (IGFBP4), mRNA	NM_001552	R79304	EsS	R	7.37585e-06	-4.20012
insulin-like growth factor binding protein 4 (IGFBP4), mRNA	NM_001552	BP323034	PIED	R	7.71001e-06	-3.30193
insulin-like growth factor binding protein 4 (IGFBP4), mRNA	NM_001552	R79304	EsS	R	1.29783e-05	-3.62492
insulin-like growth factor binding protein 4 (IGFBP4), mRNA	NM_001552	AL569563	PIED	R	1.5635e-05	-4.93205
insulin-like growth factor binding protein 4 (IGFBP4), mRNA	NM_001552	AI680123	PIED	R	1.63355e-05	-2.93386
insulin-like growth factor binding protein 4 (IGFBP4), mRNA	NM_001552	BM046765	ASD	R	1.74175e-05	-2.57102
insulin-like growth factor binding protein 4 (IGFBP4), mRNA	NM_001552	BM046765	ASD	R	1.83906e-05	-1.69
insulin-like growth factor binding protein 4 (IGFBP4), mRNA	NM_001552	BP392079	PIED	R	2.73981e-05	-3.24319
insulin-like growth factor binding protein 4 (IGFBP4), mRNA	NM_001552	AI440424	PIED	R	3.08258e-05	-4.94706
insulin-like growth factor binding protein 4 (IGFBP4), mRNA	NM_001552	AW192516	PIED	R	6.62811e-05	-3.40638
insulin-like growth factor binding protein 4 (IGFBP4), mRNA	NM_001552	R79304	ASD	R	9.65431e-05	-1.46626
insulin-like growth factor binding protein 4 (IGFBP4), mRNA	NM_001552	R79304	EsS	R	0.000110498	-1.59975
insulin-like growth factor binding protein 4 (IGFBP4), mRNA	NM_001552	BP322501	PIED	R	0.000134188	-1.25748
insulin-like growth factor binding protein 4 (IGFBP4), mRNA	NM_001552	AL569563	PIED	R	0.000146606	-3.26591
insulin-like growth factor binding protein 4 (IGFBP4), mRNA	NM_001552	AI680123	PIED	R	0.00021168	-3.63235
insulin-like growth factor binding protein 4 (IGFBP4), mRNA	NM_001552	BP322501	PIED	R	0.000262667	-2.17434
insulin-like growth factor binding protein 4 (IGFBP4), mRNA	NM_001552	AI624094	PIED	R	0.000341191	-1.54073
insulin-like growth factor binding protein 4 (IGFBP4), mRNA	NM_001552	AI624094	PIED	R	0.000342328	-3.13659
insulin-like growth factor binding protein 4 (IGFBP4), mRNA	NM_001552	BF846388	PIED	R	0.000362075	-2.60658
insulin-like growth factor binding protein 4 (IGFBP4), mRNA	NM_001552	AL569563	PIED	R	0.000398168	-4.09943
insulin-like growth factor binding protein 4 (IGFBP4), mRNA	NM_001552	R79304	ASD	R	0.000436519	-1.46537
insulin-like growth factor binding protein 4 (IGFBP4), mRNA	NM_001552	BP322501	PIED	R	0.000456152	-1.92487
insulin-like growth factor binding protein 4 (IGFBP4), mRNA	NM_001552	AW192516	PIED	R	0.000611519	-3.05842
insulin-like growth factor binding protein 4 (IGFBP4), mRNA	NM_001552	R79304	EsS	R	0.000626699	-1.21591
Homo sapiens cell division cycle 2-like 1 (PITSLRE proteins) (CDC2L1), transcript variant 1, mRNA	NM_001787	BX358520	NE	V	0.000629746	1.09544
clusterin (complement lysis inhibitor, SP-40,40, sulfated glycoprotein 2, testosterone-repressed prostate message 2, apolipoprotein J) (CLU), transcript variant 1, mRNA	NM_001831	AL566308	ASA	R	0.000489541	1.20935
E2F transcription factor 5, p130-binding (E2F5), mRNA	NM_001951	CA416689	ASA	R	5.50024e-05	-1.50368
E2F transcription factor 5, p130-binding (E2F5), mRNA	NM_001951	CA416689	ASA	R	6.76442e-05	-1.42624
E2F transcription factor 5, p130-binding (E2F5), mRNA	NM_001951	CA416689	ASA	R	0.000183182	-1.58076
jagged 2 (JAG2), transcript variant 1, mRNA	NM_002226	NM_145159	ES	R	0.000894678	1.13105
mal, T-cell differentiation protein (MAL), transcript variant a, mRNA	NM_002371	BX457478	ES	R	0.00110246	-1.24246
matrilin 2 (MATN2), transcript variant 1, mRNA	NM_002380	BP377518	EsS	R	0.000944914	1.45274
Mdm2, transformed 3T3 cell double minute 2, p53 binding protein (mouse) (MDM2), transcript variant MDM2, mRNA	NM_002392	NM_006880	ASA	R	0.000114139	-1.24766
Mdm2, transformed 3T3 cell double minute 2, p53 binding protein (mouse) (MDM2), transcript variant MDM2, mRNA	NM_002392	AF092844	EsS	R	0.000163844	-1.28351
Mdm2, transformed 3T3 cell double minute 2, p53 binding protein (mouse) (MDM2), transcript variant MDM2, mRNA	NM_002392	NM_006880	NE	V	0.000287585	-1.27185
Mdm2, transformed 3T3 cell double minute 2, p53 binding protein (mouse) (MDM2), transcript variant MDM2, mRNA	NM_002392	AF385325	ES	R	0.000353055	-1.27267
Mdm2, transformed 3T3 cell double minute 2, p53 binding protein (mouse) (MDM2), transcript variant MDM2, mRNA	NM_002392	NM_006881	ASA	R	0.00124011	-1.25438
protein kinase C, zeta (PRKCZ), mRNA	NM_002744	BQ953235	ES	R	0.000945957	1.17053
pleckstrin homology-like domain, family A, member 2 (PHLDA2), mRNA	NM_003311	BP273834	ASD	R	0.000322363	-1.451
pleckstrin homology-like domain, family A, member 2 (PHLDA2), mRNA	NM_003311	BP273834	ASD	R	0.00115394	-1.36954
axin 1 (AXIN1), transcript variant 1, mRNA	NM_003502	BU500157	ES	R	9.73756e-06	-1.48137
axin 1 (AXIN1), transcript variant 1, mRNA	NM_003502	AA954457	ES	R	0.000220833	-1.30474
axin 1 (AXIN1), transcript variant 1, mRNA	NM_003502	BE394032	ASA	R	0.000328529	-1.3676
axin 1 (AXIN1), transcript variant 1, mRNA	NM_003502	AA954457	ES	R	0.000383954	-1.3656
axin 1 (AXIN1), transcript variant 1, mRNA	NM_003502	BE394032	ASA	R	0.00132166	-1.21478
latent transforming growth factor beta binding protein 4 (LTBP4), mRNA	NM_003573	W07358	ASA	R	0.00109435	-1.13928
tyrosyl-tRNA synthetase (YARS), mRNA	NM_003680	BM797100	NE	V	3.59165e-05	-1.39008
tyrosyl-tRNA synthetase (YARS), mRNA	NM_003680	BU153956	ES	R	6.66617e-05	-1.23084
tyrosyl-tRNA synthetase (YARS), mRNA	NM_003680	BF184864	ASA	R	8.61008e-05	-1.36365
tyrosyl-tRNA synthetase (YARS), mRNA	NM_003680	BF184864	ASA	R	0.000113217	-1.38247
tyrosyl-tRNA synthetase (YARS), mRNA	NM_003680	AK126444	IR	V	0.000121689	-1.38655
tyrosyl-tRNA synthetase (YARS), mRNA	NM_003680	BP368458	EsS	R	0.000137153	-1.26518
tyrosyl-tRNA synthetase (YARS), mRNA	NM_003680	BX356798	PIED	R	0.000138872	-1.34889
tyrosyl-tRNA synthetase (YARS), mRNA	NM_003680	BX356799	ASA	R	0.000178473	-1.20184
tyrosyl-tRNA synthetase (YARS), mRNA	NM_003680	AW016042	ES	R	0.000224793	-1.17696
tyrosyl-tRNA synthetase (YARS), mRNA	NM_003680	BP347628	EsS	R	0.000343164	-1.39389
tyrosyl-tRNA synthetase (YARS), mRNA	NM_003680	BX356798	PIED	R	0.000598414	-1.39194
tyrosyl-tRNA synthetase (YARS), mRNA	NM_003680	BX440782	EsS	R	0.000624815	-1.38422
tyrosyl-tRNA synthetase (YARS), mRNA	NM_003680	BX356799	ASA	R	0.000784969	-1.2607
tyrosyl-tRNA synthetase (YARS), mRNA	NM_003680	AW016042	ES	R	0.000882339	-1.38622
tyrosyl-tRNA synthetase (YARS), mRNA	NM_003680	BX440782	EsS	R	0.0009345	-1.19991
tyrosyl-tRNA synthetase (YARS), mRNA	NM_003680	BM752486	EsS	R	0.000976767	-1.41483
tyrosyl-tRNA synthetase (YARS), mRNA	NM_003680	BI115281	ES	R	0.00136065	-1.39773
tumor necrosis factor receptor superfamily, member 10a (TNFRSF10A), mRNA	NM_003844	BE548028	NE	V	0.000849058	-1.6025
tumor necrosis factor receptor superfamily, member 10a (TNFRSF10A), mRNA	NM_003844	BI029612	ASD	R	0.00110195	-1.63893
amyloid beta precursor protein binding protein 1, 59kDa (APPBP1), mRNA	NM_003905	CR614006	ES	R	0.000548957	-1.16243
TNF receptor-associated factor 4 (TRAF4), transcript variant 1, mRNA	NM_004295	NM_145751	ASD	R	0.000136625	1.13123
TNF receptor-associated factor 4 (TRAF4), transcript variant 1, mRNA	NM_004295	AA766595	ASD	R	0.0010854	1.105
BCL2-associated athanogene (BAG1), mRNA	NM_004323	BM557153	ASA	R	1.1432e-05	-1.53994
BCL2-associated athanogene (BAG1), mRNA	NM_004323	BI826041	NE	V	3.15867e-05	-1.45421
BCL2-associated athanogene (BAG1), mRNA	NM_004323	AI191761	ES	R	5.48485e-05	-1.37121
BCL2-associated athanogene (BAG1), mRNA	NM_004323	AF116273	ASA	R	0.000107436	-1.60173
BCL2-associated athanogene (BAG1), mRNA	NM_004323	CF127127	ASA	R	0.000124501	-1.55743
BCL2-associated athanogene (BAG1), mRNA	NM_004323	BE272460	PIED	R	0.000160863	-1.34686
BCL2-associated athanogene (BAG1), mRNA	NM_004323	AF116273	ASD	R	0.000251427	-1.4178
BCL2-associated athanogene (BAG1), mRNA	NM_004323	BE272460	PIED	R	0.000259723	-1.55254
BCL2-associated athanogene (BAG1), mRNA	NM_004323	BE272460	PIED	R	0.000274619	-1.26928
BCL2-associated athanogene (BAG1), mRNA	NM_004323	AI191761	ES	R	0.000287439	-1.58217
BCL2-associated athanogene (BAG1), mRNA	NM_004323	CB160293	ASD	R	0.000312993	-1.4841
BCL2-associated athanogene (BAG1), mRNA	NM_004323	BM557153	ASA	R	0.000339274	-1.60282
BCL2-associated athanogene (BAG1), mRNA	NM_004323	BM557153	ASA	R	0.000340014	-1.61256
BCL2-associated athanogene (BAG1), mRNA	NM_004323	CB160293	ASD	R	0.000362744	-1.33432
BCL2-associated athanogene (BAG1), mRNA	NM_004323	BE272460	PIED	R	0.000780415	-1.50803
cell division cycle 34 (CDC34), mRNA	NM_004359	AI934843	PIED	R	0.00149376	-1.0853
DNA fragmentation factor, 45kDa, alpha polypeptide (DFFA), mRNA	NM_004401	CA415526	ASD	R	0.000260381	-1.12348
DNA fragmentation factor, 45kDa, alpha polypeptide (DFFA), mRNA	NM_004401	BE311892	EsS	R	0.000837445	-1.16257
lipopolysaccharide-induced TNF factor (LITAF), mRNA	NM_004862	AV733000	NE	V	7.8863e-05	1.06362
lipopolysaccharide-induced TNF factor (LITAF), mRNA	NM_004862	CD700329	ASD	R	0.000102096	1.47805
lipopolysaccharide-induced TNF factor (LITAF), mRNA	NM_004862	CD700329	ASD	R	0.000256261	1.36338
lipopolysaccharide-induced TNF factor (LITAF), mRNA	NM_004862	BM020267	PIED	R	0.000340698	1.46708
lipopolysaccharide-induced TNF factor (LITAF), mRNA	NM_004862	CD700329	ASD	R	0.000370123	1.33521
lipopolysaccharide-induced TNF factor (LITAF), mRNA	NM_004862	CD688307	NE	V	0.000931613	1.14967
lipopolysaccharide-induced TNF factor (LITAF), mRNA	NM_004862	AV733000	NE	V	0.00108784	1.49313
lipopolysaccharide-induced TNF factor (LITAF), mRNA	NM_004862	BM906850	PIED	R	0.0011881	1.50064
lipopolysaccharide-induced TNF factor (LITAF), mRNA	NM_004862	BP343363	NE	V	0.00129971	1.41855
lipopolysaccharide-induced TNF factor (LITAF), mRNA	NM_004862	CD688307	NE	V	0.00130139	1.53429
lipopolysaccharide-induced TNF factor (LITAF), mRNA	NM_004862	BM020267	PIED	R	0.0014977	1.48192
BCL2-associated athanogene 5 (BAG5), mRNA	NM_004873	BF247018	PIED	R	0.000106252	-1.16352
BCL2-associated athanogene 5 (BAG5), mRNA	NM_004873	BF247018	PIED	R	0.000544527	-1.21991
seven in absentia homolog 2 (Drosophila) (SIAH2), mRNA	NM_005067	NA	NSPL	NA	8.46388e-06	-2.99819
DnaJ (Hsp40) homolog, subfamily A, member 3 (DNAJA3), mRNA	NM_005147	BM846817	ES	R	0.000378091	-1.26581
DnaJ (Hsp40) homolog, subfamily A, member 3 (DNAJA3), mRNA	NM_005147	AV687007	ASA	R	0.000882085	-1.31545
deoxyribonuclease I (DNASE1), mRNA	NM_005223	W70228	PIED	R	0.000951647	1.14885
deoxyribonuclease I (DNASE1), mRNA	NM_005223	BC064332	NEs	V	0.00145716	1.18146
FOS-like antigen 2 (FOSL2), mRNA	NM_005253	W30862	ES	R	0.000314053	-1.82017
FOS-like antigen 2 (FOSL2), mRNA	NM_005253	AA661839	ASD	R	0.00058237	-1.6478
protein kinase C, epsilon (PRKCE), mRNA	NM_005400	BE935434	NEs	V	0.000781131	-1.14347
protein kinase C, epsilon (PRKCE), mRNA	NM_005400	BP349545	NE	V	0.000805743	-1.37239
X-ray repair complementing defective repair in Chinese hamster cells 3 (XRCC3), mRNA	NM_005432	AK022829	ASA	R	2.60012e-05	-1.21128
X-ray repair complementing defective repair in Chinese hamster cells 3 (XRCC3), mRNA	NM_005432	BX375448	NEs	V	3.94387e-05	-1.65874
X-ray repair complementing defective repair in Chinese hamster cells 3 (XRCC3), mRNA	NM_005432	AK126706	IR	V	4.40989e-05	-1.62839
retinoblastoma-like 2 (p130) (RBL2), mRNA	NM_005611	BP314590	NE	V	3.57215e-05	1.1643
retinoblastoma-like 2 (p130) (RBL2), mRNA	NM_005611	BP314590	ES	R	0.000634473	1.09775
serum/glucocorticoid regulated kinase (SGK), mRNA	NM_005627	BE901422	NE	V	1.75386e-05	-1.82709		Induced	Induced	Induced	Induced
serum/glucocorticoid regulated kinase (SGK), mRNA	NM_005627	CD102696	ASA	V	7.44853e-05	-1.33754
serum/glucocorticoid regulated kinase (SGK), mRNA	NM_005627	BG762418	ASA	R	0.000145207	-1.25121
serum/glucocorticoid regulated kinase (SGK), mRNA	NM_005627	BG762418	ASA	R	0.000369807	-1.61631
serum/glucocorticoid regulated kinase (SGK), mRNA	NM_005627	BP223640	IR	V	0.000481148	-1.14471
serum/glucocorticoid regulated kinase (SGK), mRNA	NM_005627	BP343271	ES	R	0.00124175	-1.54483
serum/glucocorticoid regulated kinase (SGK), mRNA	NM_005627	BI559487	ASA	R	0.00141914	-1.44076
macrophage erythroblast attacher (MAEA), mRNA	NM_005882	BG721973	NE	V	0.000545873	1.07462
MCM4 minichromosome maintenance deficient 4 (S. cerevisiae) (MCM4), transcript variant 1, mRNA	NM_005914	AW590617	ASD	R	0.000597446	-1.14652
MCM4 minichromosome maintenance deficient 4 (S. cerevisiae) (MCM4), transcript variant 1, mRNA	NM_005914	BG328379	ASD	R	0.000783084	-1.08469
MCM6 minichromosome maintenance deficient 6 (MIS5 homolog, S. pombe) (S. cerevisiae) (MCM6), mRNA	NM_005915	AU160663	PIED	R	0.00029796	-1.25361
MCM6 minichromosome maintenance deficient 6 (MIS5 homolog, S. pombe) (S. cerevisiae) (MCM6), mRNA	NM_005915	AI381042	ES	R	0.00106229	-1.30944
MCM6 minichromosome maintenance deficient 6 (MIS5 homolog, S. pombe) (S. cerevisiae) (MCM6), mRNA	NM_005915	AI381042	ES	R	0.00138966	-1.19143
MCM7 minichromosome maintenance deficient 7 (S. cerevisiae) (MCM7), transcript variant 1, mRNA	NM_005916	BG469998	ASA	R	0.000252995	-1.23329
MCM7 minichromosome maintenance deficient 7 (S. cerevisiae) (MCM7), transcript variant 1, mRNA	NM_005916	NM_182776	IR	V	0.000384356	-1.58103
MCM7 minichromosome maintenance deficient 7 (S. cerevisiae) (MCM7), transcript variant 1, mRNA	NM_005916	NM_182776	IR	V	0.000676697	-1.66272
MCM7 minichromosome maintenance deficient 7 (S. cerevisiae) (MCM7), transcript variant 1, mRNA	NM_005916	AU124726	ASA	R	0.000950282	-1.20809
MCM7 minichromosome maintenance deficient 7 (S. cerevisiae) (MCM7), transcript variant 1, mRNA	NM_005916	BQ642266	ASA	R	0.000961261	-1.22313
MCM7 minichromosome maintenance deficient 7 (S. cerevisiae) (MCM7), transcript variant 1, mRNA	NM_005916	BX405958	ASA	R	0.00117004	-1.18898
Tax1 (human T-cell leukemia virus type I) binding protein 1 (TAX1BP1), mRNA	NM_006024	BI857358	ES	R	2.10639e-05	-1.32766
Tax1 (human T-cell leukemia virus type I) binding protein 1 (TAX1BP1), mRNA	NM_006024	BE727148	ASD	R	3.25403e-05	-1.32791
Tax1 (human T-cell leukemia virus type I) binding protein 1 (TAX1BP1), mRNA	NM_006024	BF382816	NE	V	5.39529e-05	-1.4137
Tax1 (human T-cell leukemia virus type I) binding protein 1 (TAX1BP1), mRNA	NM_006024	CB116582	NE	V	7.80812e-05	-1.23406
Tax1 (human T-cell leukemia virus type I) binding protein 1 (TAX1BP1), mRNA	NM_006024	AI954032	ES	R	0.000100535	-1.40859
Tax1 (human T-cell leukemia virus type I) binding protein 1 (TAX1BP1), mRNA	NM_006024	T93041	ASD	R	0.000132251	-1.1824
Tax1 (human T-cell leukemia virus type I) binding protein 1 (TAX1BP1), mRNA	NM_006024	BE727148	ASD	R	0.00015733	-1.33762
Tax1 (human T-cell leukemia virus type I) binding protein 1 (TAX1BP1), mRNA	NM_006024	AV661313	ASD	R	0.000157524	-1.48076
Tax1 (human T-cell leukemia virus type I) binding protein 1 (TAX1BP1), mRNA	NM_006024	AV661313	ASD	R	0.000172305	-1.51052
Tax1 (human T-cell leukemia virus type I) binding protein 1 (TAX1BP1), mRNA	NM_006024	BG534699	ES	R	0.00037767	-1.45909
Tax1 (human T-cell leukemia virus type I) binding protein 1 (TAX1BP1), mRNA	NM_006024	AJ712499	ASA	R	0.000421106	-1.36732
Tax1 (human T-cell leukemia virus type I) binding protein 1 (TAX1BP1), mRNA	NM_006024	BE727148	ASD	R	0.000520026	-1.29958
Tax1 (human T-cell leukemia virus type I) binding protein 1 (TAX1BP1), mRNA	NM_006024	AJ712499	ASA	R	0.000551035	-1.33902
Tax1 (human T-cell leukemia virus type I) binding protein 1 (TAX1BP1), mRNA	NM_006024	AV661313	ASD	R	0.00085229	-1.38598
Tax1 (human T-cell leukemia virus type I) binding protein 1 (TAX1BP1), mRNA	NM_006024	AL520247	PIED	R	0.000882059	-1.20668
Tax1 (human T-cell leukemia virus type I) binding protein 1 (TAX1BP1), mRNA	NM_006024	BG534699	ES	R	0.00100742	-1.39848
Tax1 (human T-cell leukemia virus type I) binding protein 1 (TAX1BP1), mRNA	NM_006024	BE727148	ASD	R	0.00110992	-1.41453
Tax1 (human T-cell leukemia virus type I) binding protein 1 (TAX1BP1), mRNA	NM_006024	BC024600	ASD	R	0.00120613	-1.42806
Tax1 (human T-cell leukemia virus type I) binding protein 1 (TAX1BP1), mRNA	NM_006024	AL520247	PIED	R	0.00120694	-1.39011
X-ray repair complementing defective repair in Chinese hamster cells 1 (XRCC1), mRNA	NM_006297	BP365218	ES	R	0.00015902	1.19942
X-ray repair complementing defective repair in Chinese hamster cells 1 (XRCC1), mRNA	NM_006297	BF690138	ES	R	0.000316729	1.17074
apoptosis antagonizing transcription factor (AATF), mRNA	NM_012138	BX340927	ASD	R	0.000820709	-1.08548
monocyte to macrophage differentiation-associated (MMD), mRNA	NM_012329	BI550410	ASA	R	0.000400031	1.71227
monocyte to macrophage differentiation-associated (MMD), mRNA	NM_012329	BI550410	ASA	R	0.00131503	1.43039
ribosomal protein L13a (RPL13A), mRNA	NM_012423	BG535165	ASD	R	0.000663878	1.1651
egf-like module containing, mucin-like, hormone receptor-like 2 (EMR2), transcript variant 1, mRNA	NM_013447	NM_152918	EsS	R	0.0014897	-1.09615
cadherin, EGF LAG seven-pass G-type receptor 1 (flamingo homolog, Drosophila) (CELSR1), mRNA	NM_014246	BF033535	ASA	V	0.00108188	-1.19797
mitochondrial carrier homolog 1 (C. elegans) (MTCH1), nuclear gene encoding mitochondrial protein, mRNA	NM_014341	BX396551	ASA	R	0.000690886	1.06705
mitochondrial carrier homolog 1 (C. elegans) (MTCH1), nuclear gene encoding mitochondrial protein, mRNA	NM_014341	BX396551	ASA	R	0.000852131	1.09644
apoptotic chromatin condensation inducer in the nucleus (ACINUS), mRNA	NM_014977	BX325764	PIED	R	2.99889e-05	-1.27405
apoptotic chromatin condensation inducer in the nucleus (ACINUS), mRNA	NM_014977	AL050382	ASA	R	0.000196188	-1.35837
apoptotic chromatin condensation inducer in the nucleus (ACINUS), mRNA	NM_014977	AI934752	PIED	R	0.000206567	-1.09131
apoptotic chromatin condensation inducer in the nucleus (ACINUS), mRNA	NM_014977	BE177211	IR	V	0.000325524	-1.38614
apoptotic chromatin condensation inducer in the nucleus (ACINUS), mRNA	NM_014977	BX407535	ASA	R	0.000348776	-1.24113
apoptotic chromatin condensation inducer in the nucleus (ACINUS), mRNA	NM_014977	BX325764	PIED	R	0.000395089	-1.26699
apoptotic chromatin condensation inducer in the nucleus (ACINUS), mRNA	NM_014977	BX450354	ASD	R	0.000472295	-1.19317
apoptotic chromatin condensation inducer in the nucleus (ACINUS), mRNA	NM_014977	BX425786	ES	R	0.000472999	-1.25746
apoptotic chromatin condensation inducer in the nucleus (ACINUS), mRNA	NM_014977	BX325764	PIED	R	0.000515482	-1.2455
apoptotic chromatin condensation inducer in the nucleus (ACINUS), mRNA	NM_014977	BX450354	ASD	R	0.000543394	-1.37104
apoptotic chromatin condensation inducer in the nucleus (ACINUS), mRNA	NM_014977	BX425786	ASD	R	0.000589604	-1.44523
apoptotic chromatin condensation inducer in the nucleus (ACINUS), mRNA	NM_014977	AI934752	PIED	R	0.000713257	-1.28552
apoptotic chromatin condensation inducer in the nucleus (ACINUS), mRNA	NM_014977	BX407535	ASA	R	0.000835709	-1.30192
apoptotic chromatin condensation inducer in the nucleus (ACINUS), mRNA	NM_014977	AI934752	PIED	R	0.00111281	-1.33264
apoptotic chromatin condensation inducer in the nucleus (ACINUS), mRNA	NM_014977	BX325764	PIED	R	0.0013937	-1.31279
growth arrest and DNA-damage-inducible, beta (GADD45B), mRNA	NM_015675	AY615271	ASD	V	2.47214e-05	-2.05489
growth arrest and DNA-damage-inducible, beta (GADD45B), mRNA	NM_015675	AI184305	ASA	R	4.56601e-05	-1.44357
growth arrest and DNA-damage-inducible, beta (GADD45B), mRNA	NM_015675	AY615270	IR	V	5.99664e-05	-2.148
growth arrest and DNA-damage-inducible, beta (GADD45B), mRNA	NM_015675	AI184305	ASA	R	0.000105289	-2.02262
growth arrest and DNA-damage-inducible, beta (GADD45B), mRNA	NM_015675	BP331128	ES	R	0.000181015	-1.15156
SH3-domain GRB2-like endophilin B1 (SH3GLB1), mRNA	NM_016009	BE551639	NE	V	0.00103156	1.04458
Bcl-2 inhibitor of transcription (Bit1), mRNA	NM_016077	AX912849	ES	R	5.87107e-05	-1.56517
microtubule-associated protein tau (MAPT), transcript variant 1, mRNA	NM_016835	BI552187	ES	R	0.000119638	-1.38036
microtubule-associated protein tau (MAPT), transcript variant 1, mRNA	NM_016835	CR599561	ES	R	0.000121997	-1.44316
microtubule-associated protein tau (MAPT), transcript variant 1, mRNA	NM_016835	AI597637	ASD	R	0.000205345	-1.37274
microtubule-associated protein tau (MAPT), transcript variant 1, mRNA	NM_016835	AW161357	ES	R	0.000994141	-1.48112
microtubule-associated protein tau (MAPT), transcript variant 1, mRNA	NM_016835	AI597637	ASD	R	0.00105541	-1.25634
hypothetical protein FLJ11301 (FLJ11301), mRNA	NM_018385	BU941201	ASA	R	2.77264e-05	-1.35084
hypothetical protein FLJ11301 (FLJ11301), mRNA	NM_018385	CQ720119	ES	R	3.05665e-05	-1.43075
hypothetical protein FLJ11301 (FLJ11301), mRNA	NM_018385	CQ720119	ES	R	0.000329055	-1.27431
hypothetical protein FLJ11301 (FLJ11301), mRNA	NM_018385	BP356555	NE	V	0.000372336	-1.29102
hypothetical protein FLJ11301 (FLJ11301), mRNA	NM_018385	CK003045	ASD	R	0.000469545	-1.32307
hypothetical protein FLJ11301 (FLJ11301), mRNA	NM_018385	BP250330	EsS	R	0.000775502	-1.35267
hypothetical protein FLJ11301 (FLJ11301), mRNA	NM_018385	BU941201	ASA	R	0.000795048	-1.36799
hypothetical protein FLJ11301 (FLJ11301), mRNA	NM_018385	CN262265	ES	R	0.000806796	-1.20555
hypothetical protein FLJ11301 (FLJ11301), mRNA	NM_018385	CQ720119	ES	R	0.00118349	-1.33446
cytochrome c, somatic (CYCS), nuclear gene encoding mitochondrial protein, mRNA	NM_018947	BG529954	PIED	R	0.000281528	-1.45472
cytochrome c, somatic (CYCS), nuclear gene encoding mitochondrial protein, mRNA	NM_018947	BG497178	ASA	R	0.000450001	-1.38636
ankyrin 3, node of Ranvier (ankyrin G) (ANK3), transcript variant 1, mRNA	NM_020987	BQ356072	NE	V	2.78687e-05	1.41229
ankyrin 3, node of Ranvier (ankyrin G) (ANK3), transcript variant 1, mRNA	NM_020987	AK126851	NE	V	0.000193908	1.39186
ankyrin 3, node of Ranvier (ankyrin G) (ANK3), transcript variant 1, mRNA	NM_020987	BE149520	NE	V	0.000955168	1.60365
ankyrin 3, node of Ranvier (ankyrin G) (ANK3), transcript variant 1, mRNA	NM_020987	BE834539	NE	V	0.00139938	1.57661
latent transforming growth factor beta binding protein 3 (LTBP3), mRNA	NM_021070	BX385487	ES	R	0.00035574	1.14017
MAP/microtubule affinity-regulating kinase 4 (MARK4), mRNA	NM_031417	AX685977	IR	V	9.08182e-05	1.14755
hypothetical protein FLJ21977 (FLJ21977), mRNA	NM_032213	AK025630	PIED	R	0.000122164	1.23231
hypothetical protein FLJ21977 (FLJ21977), mRNA	NM_032213	BP382497	NEs	V	0.00019686	1.26601
hypothetical protein FLJ21977 (FLJ21977), mRNA	NM_032213	BM477436	ASA	R	0.000293759	1.49389
hypothetical protein FLJ21977 (FLJ21977), mRNA	NM_032213	AL532274	NEs	V	0.00117374	1.0686
hypothetical protein FLJ21977 (FLJ21977), mRNA	NM_032213	BC054504	ASA	V	0.00119414	1.19157
hypothetical protein MGC13096 (MGC13096), mRNA	NM_032346	AI809703	EsS	R	0.00014576	-1.34052
hypothetical protein MGC13096 (MGC13096), mRNA	NM_032346	BX375959	ASD	R	0.000369696	-1.30522
caspase 7, apoptosis-related cysteine protease (CASP7), transcript variant beta, mRNA	NM_033340	BG339524	ES	R	1.09702e-07	-2.19837
caspase 7, apoptosis-related cysteine protease (CASP7), transcript variant beta, mRNA	NM_033340	BX458514	ES	R	9.06664e-07	-1.95671
caspase 7, apoptosis-related cysteine protease (CASP7), transcript variant beta, mRNA	NM_033340	BX458514	ES	R	6.79609e-06	-1.9381
caspase 7, apoptosis-related cysteine protease (CASP7), transcript variant beta, mRNA	NM_033340	AU131461	ASD	R	1.7372e-05	-2.21166
caspase 7, apoptosis-related cysteine protease (CASP7), transcript variant beta, mRNA	NM_033340	BG248784	NE	V	1.8105e-05	-1.66557
caspase 7, apoptosis-related cysteine protease (CASP7), transcript variant beta, mRNA	NM_033340	AU131461	ASD	R	6.0447e-05	-1.44199
caspase 7, apoptosis-related cysteine protease (CASP7), transcript variant beta, mRNA	NM_033340	BM459840	ASA	R	7.5203e-05	-1.88134
caspase 7, apoptosis-related cysteine protease (CASP7), transcript variant beta, mRNA	NM_033340	BX443602	ASD	V	0.000147409	-2.17859
caspase 7, apoptosis-related cysteine protease (CASP7), transcript variant beta, mRNA	NM_033340	BM459840	ASA	R	0.000163112	-2.00689
caspase 7, apoptosis-related cysteine protease (CASP7), transcript variant beta, mRNA	NM_033340	BM459840	ASA	R	0.000269824	-1.60461
caspase 7, apoptosis-related cysteine protease (CASP7), transcript variant beta, mRNA	NM_033340	BX443602	ASD	V	0.000361068	-1.60386
caspase 7, apoptosis-related cysteine protease (CASP7), transcript variant beta, mRNA	NM_033340	BM459840	ASA	V	0.000740459	-1.36818
caspase 7, apoptosis-related cysteine protease (CASP7), transcript variant beta, mRNA	NM_033340	AU131461	NE	V	0.000965028	-1.36619
myosin XVIIIA (MYO18A), mRNA, and translated products	NM_078471	CQ724054	ASD	V	0.000552503	-1.17174
myosin XVIIIA (MYO18A), mRNA, and translated products	NM_078471	CQ724054	NE	V	0.00114136	1.26483
myosin XVIIIA (MYO18A), mRNA, and translated products	NM_078471	CQ724054	ASD	V	0.00132996	-1.3116
protein tyrosine phosphatase, non-receptor type 6 (PTPN6), transcript variant 2, mRNA	NM_080548	BE869747	ES	R	0.000243588	1.28828
protein tyrosine phosphatase, non-receptor type 6 (PTPN6), transcript variant 2, mRNA	NM_080548	BX379255	ASA	R	0.000678187	1.36866
TNF receptor-associated factor 3 (TRAF3), transcript variant 1, mRNA	NM_145725	BX442033	PIED	R	1.25017e-05	-1.57096
TNF receptor-associated factor 3 (TRAF3), transcript variant 1, mRNA	NM_145725	BF797535	ASD	R	4.94974e-05	-1.20288
TNF receptor-associated factor 3 (TRAF3), transcript variant 1, mRNA	NM_145725	NM_145726	ES	R	6.52039e-05	-1.40084
TNF receptor-associated factor 3 (TRAF3), transcript variant 1, mRNA	NM_145725	NM_003300	ES	R	0.000126102	-1.27079
TNF receptor-associated factor 3 (TRAF3), transcript variant 1, mRNA	NM_145725	NM_145726	ES	R	0.000134998	-1.35839
TNF receptor-associated factor 3 (TRAF3), transcript variant 1, mRNA	NM_145725	BQ430203	EsS	R	0.000286229	-1.48658
TNF receptor-associated factor 3 (TRAF3), transcript variant 1, mRNA	NM_145725	BI259808	NE	V	0.000484783	-1.25506
TNF receptor-associated factor 3 (TRAF3), transcript variant 1, mRNA	NM_145725	NM_145726	ES	R	0.000539878	-1.41774
TNF receptor-associated factor 3 (TRAF3), transcript variant 1, mRNA	NM_145725	BQ430203	EsS	R	0.000858262	-1.45632
tumor protein p53 inducible protein 3 (TP53I3), transcript variant 2, mRNA	NM_147184	BI831185	ASA	V	0.00100105	-1.17548
inhibitor of DNA binding 1, dominant negative helix-loop-helix protein (ID1), transcript variant 2, mRNA	NM_181353	AI767705	PIED	R	1.21517e-07	2.51981
inhibitor of DNA binding 1, dominant negative helix-loop-helix protein (ID1), transcript variant 2, mRNA	NM_181353	AI767705	PIED	R	9.05794e-06	2.47672
inhibitor of DNA binding 1, dominant negative helix-loop-helix protein (ID1), transcript variant 2, mRNA	NM_181353	N92465	PIED	R	0.000131412	1.99935
inhibitor of DNA binding 1, dominant negative helix-loop-helix protein (ID1), transcript variant 2, mRNA	NM_181353	AI767705	PIED	R	0.000142723	2.96272
inhibitor of DNA binding 1, dominant negative helix-loop-helix protein (ID1), transcript variant 2, mRNA	NM_181353	BX380788	PIED	R	0.000177679	1.37185
inhibitor of DNA binding 1, dominant negative helix-loop-helix protein (ID1), transcript variant 2, mRNA	NM_181353	BP261920	PIED	R	0.000247715	1.32594
inhibitor of DNA binding 1, dominant negative helix-loop-helix protein (ID1), transcript variant 2, mRNA	NM_181353	BX380788	PIED	R	0.000248511	2.77333
inhibitor of DNA binding 1, dominant negative helix-loop-helix protein (ID1), transcript variant 2, mRNA	NM_181353	AI767705	PIED	R	0.000563258	1.73703
inhibitor of DNA binding 1, dominant negative helix-loop-helix protein (ID1), transcript variant 2, mRNA	NM_181353	BX380788	PIED	R	0.000636605	2.37579
inhibitor of DNA binding 1, dominant negative helix-loop-helix protein (ID1), transcript variant 2, mRNA	NM_181353	N92465	PIED	R	0.000660101	1.57919
nucleophosmin (nucleolar phosphoprotein B23, numatrin) (NPM1), mRNA	NM_199185	BE743506	IR	V	0.000258233	-1.7988
nucleophosmin (nucleolar phosphoprotein B23, numatrin) (NPM1), mRNA	NM_199185	BE739461	ASD	V	0.00087342	-1.15794
nucleophosmin (nucleolar phosphoprotein B23, numatrin) (NPM1), mRNA	NM_199185	BF695882	ASD	R	0.00115264	-1.1908
nerve growth factor receptor (TNFRSF16) associated protein 1 (NGFRAP1), transcript variant 2, mRNA	NM_206915	CA777816	ES	R	0.00131518	-1.1409
