# Supplementary material for: Interplay between estrogen receptor and AKT in Estradiol-induced alternative splicing
Source: BMC Med Genomics. 2013 Jun 11;6:21. doi: 10.1186/1755-8794-6-21 (PMC3687557; doi:10.1186/1755-8794-6-21)
Supplement: Additional file 2 — E2-induced splicing events observed in MCF-7p cells. This file is similar to Additional file 1 except that splicing events unique to MCF-7p cells are indicated. [file 1755-8794-6-21-S2.xls]

## Sheet: Sheet1
Description	Reference	Variant	Event	LF	p-value (C - E)	FoldChange (C : E)
spermatogenesis associated 3 (SPATA3), mRNA	NM_139073	AA725598	ES	R	1.56135e-08	1.62001
insulin-like growth factor binding protein 4 (IGFBP4), mRNA	NM_001552	AI680123	PIED	R	4.48333e-08	-5.64336
unc-5 homolog D (C. elegans) (UNC5D), mRNA	NM_080872	CQ737494	NE	V	9.60304e-08	1.05617
myosin XVIIIA (MYO18A), mRNA, and translated products	NM_078471	CQ724054	ES	R	1.68319e-07	-1.03982
caspase 5, apoptosis-related cysteine protease (CASP5), mRNA	NM_004347	W60703	NE	V	2.40718e-07	-1.15117
death associated protein 3 (DAP3), nuclear gene encoding mitochondrial protein, transcript variant 2, mRNA	NM_004632	BQ307611	NE	V	3.36604e-07	1.28297
tumor necrosis factor, alpha-induced protein 3 (TNFAIP3), mRNA	NM_006290	BC064689	IR	V	3.51483e-07	1.01266
interleukin 1, alpha (IL1A), mRNA	NM_000575	CQ715357	ASA	V	4.51335e-07	1.25624
Bruton agammaglobulinemia tyrosine kinase (BTK), mRNA	NM_000061	AI909049	PIED	R	4.91007e-07	-1.01299
aprataxin (APTX), transcript variant 2, mRNA	NM_175069	AY208834	ES	R	6.0333e-07	-33.2318
BCL2/adenovirus E1B 19kDa interacting protein 3-like (BNIP3L), mRNA	NM_004331	BX477138	NE	V	6.91608e-07	-1.32665
caspase 12 pseudogene 1 (CASP12P1) on chromosome 11	NR_000035	AX300658	ES	R	8.76252e-07	1.12085
testis enhanced gene transcript (BAX inhibitor 1) (TEGT), mRNA	NM_003217	AW804241	PIED	R	1.11147e-06	-1.1188
mitogen-activated protein kinase kinase kinase 10 (MAP3K10), mRNA	NM_002446	BX384440	IR	V	1.12011e-06	1.18701
axin 1 (AXIN1), transcript variant 1, mRNA	NM_003502	BE394032	ASA	R	1.14963e-06	-1.15242
engulfment and cell motility 2 (ced-12 homolog, C. elegans) (ELMO2), transcript variant 2, mRNA	NM_022086	AW964270	ES	R	1.26594e-06	1.06477
sulfatase 1 (SULF1), mRNA	NM_015170	CQ717367	ES	R	1.27417e-06	-1.18039
death-associated protein (DAP), mRNA	NM_004394	BX399346	PIED	R	1.40888e-06	1.15586
programmed cell death 6 interacting protein (PDCD6IP), mRNA	NM_013374	AL568739	ASA	R	1.70262e-06	-2.7084
protein tyrosine phosphatase, non-receptor type 6 (PTPN6), transcript variant 2, mRNA	NM_080548	AA563915	ASD	R	2.04357e-06	1.16922
catenin (cadherin-associated protein), alpha-like 1 (CTNNAL1), mRNA	NM_003798	BE964277	ES	R	2.04912e-06	-1.45077
p8 protein (candidate of metastasis 1) (P8), mRNA	NM_012385	AX365644	ASD	R	2.20725e-06	-1.01466
fibulin 5 (FBLN5), mRNA	NM_006329	AL601100	NE	V	2.26443e-06	1.08654
caspase 10, apoptosis-related cysteine protease (CASP10), transcript variant B, mRNA	NM_032974	CQ739396	PIED	R	2.66848e-06	-1.05423
adenosine A1 receptor (ADORA1), mRNA	NM_000674	CD013880	ASA	R	3.10439e-06	-1.16706
RAD21 homolog (S. pombe) (RAD21), mRNA	NM_006265	AL540173	ASA	R	3.12328e-06	1.04522
D4, zinc and double PHD fingers family 2 (DPF2), mRNA	NM_006268	BG385549	ASA	R	3.66439e-06	1.04189
baculoviral IAP repeat-containing 4 (BIRC4), mRNA	NM_001167	BM805359	NE	V	4.14786e-06	1.0389
insulin-like growth factor binding protein 3 (IGFBP3), mRNA	NM_000598	AK095974	PIED	R	4.50545e-06	1.0816
Mdm4, transformed 3T3 cell double minute 4, p53 binding protein (mouse) (MDM4), mRNA	NM_002393	AW451262	NEs	V	4.54132e-06	-1.49733
RAD50 homolog (S. cerevisiae) (RAD50), transcript variant 1, mRNA	NM_005732	AW813884	NE	V	4.84017e-06	1.42098
endoplasmic reticulum to nucleus signalling 2 (ERN2), mRNA	NM_033266	CQ720763	ES	R	4.84404e-06	-1.49203
adenosine A1 receptor (ADORA1), mRNA	NM_000674	AK127752	ES	R	5.42752e-06	-1.23721
growth arrest-specific 6 (GAS6), mRNA	NM_000820	AI014922	ASD	R	5.70828e-06	-1.09342
tumor protein p53 binding protein, 2 (TP53BP2), mRNA	NM_005426	BC058918	ES	R	6.32587e-06	1.14286
MCM7 minichromosome maintenance deficient 7 (S. cerevisiae) (MCM7), transcript variant 1, mRNA	NM_005916	BG469998	ASA	R	6.56664e-06	-1.25459
complement component 5 (C5), mRNA	NM_001735	N53664	NE	V	6.74973e-06	-1.03713
ubiquitin-activating enzyme E1C (UBA3 homolog, yeast) (UBE1C), transcript variant 1, mRNA	NM_003968	AV716795	ASA	R	7.08009e-06	-3.85144
pleiomorphic adenoma gene-like 1 (PLAGL1), transcript variant 2, mRNA	NM_006718	CR749329	PIED	R	7.26561e-06	-1.01836
caspase recruitment domain family, member 11 (CARD11), mRNA	NM_032415	BQ059470	ASA	V	7.47773e-06	1.04471
heparan sulfate proteoglycan 2 (perlecan) (HSPG2), mRNA	NM_005529	BP221546	IR	V	7.75174e-06	1.12943
mitogen-activated protein kinase 10 (MAPK10), transcript variant 1, mRNA	NM_002753	NM_138980	ASD	V	7.93295e-06	1.80228
clusterin (complement lysis inhibitor, SP-40,40, sulfated glycoprotein 2, testosterone-repressed prostate message 2, apolipoprotein J) (CLU), transcript variant 1, mRNA	NM_001831	BE740244	ASA	R	7.99189e-06	1.28012
glutathione S-transferase M1 (GSTM1), transcript variant 1, mRNA	NM_000561	NM_146421	ES	R	8.49629e-06	1.35184
lipopolysaccharide-induced TNF factor (LITAF), mRNA	NM_004862	BM020267	PIED	R	8.99593e-06	1.49999
insulin-like growth factor binding protein 4 (IGFBP4), mRNA	NM_001552	AI440424	PIED	R	9.05931e-06	-5.3346
protein kinase C, zeta (PRKCZ), mRNA	NM_002744	AL539647	NE	V	1.07791e-05	1.25756
amyloid beta (A4) precursor protein (protease nexin-II, Alzheimer disease) (APP), transcript variant 1, mRNA	NM_000484	NM_201413	ES	R	1.10343e-05	1.16394
serine/threonine kinase 17a (apoptosis-inducing) (STK17A), mRNA	NM_004760	BF698472	ASD	R	1.2006e-05	-1.11888
glutathione S-transferase A1 (GSTA1), mRNA	NM_145740	AV711224	ASA	R	1.20141e-05	-1.06601
growth factor receptor-bound protein 10 (GRB10), transcript variant 2, mRNA	NM_001001555	CQ716987	ES	R	1.22647e-05	1.1671
retinoblastoma binding protein 4 (RBBP4), mRNA	NM_005610	BP270218	ASA	R	1.29421e-05	1.06813
peanut-like 2 (Drosophila) (PNUTL2), transcript variant 2, mRNA	NM_080415	BF108790	ASA	R	1.32736e-05	1.04869
beta 5-tubulin (OK/SW-cl.56), mRNA	NM_178014	AA206358	PIED	R	1.33866e-05	1.35524
histone deacetylase 3 (HDAC3), mRNA	NM_003883	BX346027	IR	V	1.37615e-05	-1.19148
bifunctional apoptosis regulator (BFAR), mRNA	NM_016561	AI421512	PIED	R	1.38478e-05	2.66805
epithelial membrane protein 3 (EMP3), mRNA	NM_001425	BM709121	ASD	R	1.38607e-05	1.11728
excision repair cross-complementing rodent repair deficiency, complementation group 2 (xeroderma pigmentosum D) (ERCC2), mRNA	NM_000400	BI562139	ES	R	1.39347e-05	-1.09863
deleted in colorectal carcinoma (DCC), mRNA	NM_005215	CQ732309	NEs	V	1.4292e-05	-1.3827
protein tyrosine phosphatase, receptor-type, Z polypeptide 1 (PTPRZ1), mRNA	NM_002851	H17827	ASA	R	1.47152e-05	-1.31854
nidogen (enactin) (NID), mRNA	NM_002508	BC045606	EsS	R	1.57696e-05	-1.11523
caspase recruitment domain family, member 15 (CARD15), mRNA	NM_022162	AY187239	ES	R	1.57928e-05	-1.0996
DNA fragmentation factor, 45kDa, alpha polypeptide (DFFA), mRNA	NM_004401	BF688299	ASD	R	1.61023e-05	-1.21993
mitogen-activated protein kinase 6 (MAPK6), mRNA	NM_002748	BP315299	NE	V	1.65847e-05	1.10798
sema domain, transmembrane domain (TM), and cytoplasmic domain, (semaphorin) 6A (SEMA6A), mRNA	NM_020796	BE407695	NE	V	1.6927e-05	-1.13671
Mdm2, transformed 3T3 cell double minute 2, p53 binding protein (mouse) (MDM2), transcript variant MDM2, mRNA	NM_002392	BC067077	PIED	R	1.7983e-05	-1.20727
v-rel reticuloendotheliosis viral oncogene homolog A, nuclear factor of kappa light polypeptide gene enhancer in B-cells 3, p65 (avian) (RELA), mRNA	NM_021975	BP336641	ASA	V	1.87317e-05	1.1172
ankyrin 3, node of Ranvier (ankyrin G) (ANK3), transcript variant 1, mRNA	NM_020987	NM_001149	NE	V	1.89319e-05	1.95572
apoptotic chromatin condensation inducer in the nucleus (ACINUS), mRNA	NM_014977	BX325764	PIED	R	2.10288e-05	-1.27533
YME1-like 1 (S. cerevisiae) (YME1L1), nuclear gene encoding mitochondrial protein, transcript variant 2, mRNA	NM_139313	BM799897	NE	V	2.12428e-05	-1.16038
similar to Caspase-4 precursor (CASP-4) (ICH-2 protease) (TX protease) (ICE(rel)-II) (LOC440066), mRNA	XM_495897	BC032472	ASA	V	2.33853e-05	1.09031
X-ray repair complementing defective repair in Chinese hamster cells 1 (XRCC1), mRNA	NM_006297	BX463351	ASA	R	2.40487e-05	1.32991
TIA1 cytotoxic granule-associated RNA binding protein-like 1 (TIAL1), transcript variant 1, mRNA	NM_003252	AL559528	NE	V	2.55042e-05	-1.1017
aryl hydrocarbon receptor (AHR), mRNA	NM_001621	BC070080	ASA	R	2.65944e-05	-1.27985
E2F transcription factor 5, p130-binding (E2F5), mRNA	NM_001951	CA416689	ASA	R	2.6823e-05	-1.48015
engulfment and cell motility 2 (ced-12 homolog, C. elegans) (ELMO2), transcript variant 2, mRNA	NM_022086	AL713765	IR	V	2.726e-05	1.0421
ubiquitin specific protease 7 (herpes virus-associated) (USP7), mRNA	NM_003470	AV696856	ASD	R	2.77236e-05	-1.07903
granzyme H (cathepsin G-like 2, protein h-CCPX) (GZMH), mRNA	NM_033423	CD000418	ASD	R	2.82576e-05	-1.30301
DEAD (Asp-Glu-Ala-Asp) box polypeptide 41 (DDX41), mRNA	NM_016222	AK091774	IR	V	2.96137e-05	-1.07686
estrogen receptor binding site associated, antigen, 9 (EBAG9), transcript variant 2, mRNA	NM_198120	BI194881	NE	V	2.96572e-05	-1.11073
tumor protein p53 binding protein, 2 (TP53BP2), mRNA	NM_005426	BI088077	ASA	R	3.23356e-05	1.18669
ribosomal protein L13a (RPL13A), mRNA	NM_012423	BF676225	ASD	R	3.27915e-05	1.29649
lysozyme (renal amyloidosis) (LYZ), mRNA	NM_000239	BQ334629	PIED	R	3.30484e-05	-1.20951
interleukin-1 receptor-associated kinase 1 (IRAK1), mRNA	NM_001569	CO247053	ES	R	3.47467e-05	-1.26763
serine/threonine kinase 3 (STE20 homolog, yeast) (STK3), mRNA	NM_006281	BU568837	NE	V	3.68321e-05	-1.21687
non-metastatic cells 6, protein expressed in (nucleoside-diphosphate kinase) (NME6), mRNA	NM_005793	AX135578	ES	R	3.79937e-05	-1.64013
protein tyrosine phosphatase, non-receptor type 6 (PTPN6), transcript variant 2, mRNA	NM_080548	AI669358	ASD	R	3.9294e-05	1.1865
aprataxin (APTX), transcript variant 2, mRNA	NM_175069	AY208833	ES	R	3.94503e-05	1.05907
p53-regulated apoptosis-inducing protein 1 (P53AIP1), mRNA	NM_022112	AB045830	PIED	R	3.9835e-05	1.06175
leucine rich repeat containing 2 (LRRC2), mRNA	NM_024750	NM_024512	NE	V	4.10124e-05	1.12463
CSE1 chromosome segregation 1-like (yeast) (CSE1L), transcript variant 1, mRNA	NM_001316	CN368166	ES	R	4.20538e-05	-1.14164
tenascin XB (TNXB), transcript variant XB, mRNA	NM_019105	BG005823	NE	V	4.39374e-05	1.29998
poly(rC) binding protein 4 (PCBP4), transcript variant 3, mRNA	NM_033008	BQ636348	PIED	R	4.39944e-05	-1.10426
protein kinase, interferon-inducible double stranded RNA dependent (PRKR), mRNA	NM_002759	BE622794	ASD	R	4.42374e-05	-1.32832
MCM4 minichromosome maintenance deficient 4 (S. cerevisiae) (MCM4), transcript variant 1, mRNA	NM_005914	R99175	NE	V	4.46181e-05	1.79017
TNF receptor-associated factor 4 (TRAF4), transcript variant 1, mRNA	NM_004295	NM_145751	ASD	R	4.51963e-05	1.15654
neural precursor cell expressed, developmentally down-regulated 8 (NEDD8), mRNA	NM_006156	BC038290	ASD	V	4.67972e-05	-1.05314
APG12 autophagy 12-like (S. cerevisiae) (APG12L), mRNA	NM_004707	AK098251	NE	V	4.87837e-05	-1.65443
ubiquitin-activating enzyme E1C (UBA3 homolog, yeast) (UBE1C), transcript variant 1, mRNA	NM_003968	NM_198195	ES	R	4.99859e-05	1.08961
X-ray repair complementing defective repair in Chinese hamster cells 1 (XRCC1), mRNA	NM_006297	CX757047	ASA	R	5.03216e-05	1.38954
dual specificity phosphatase 22 (DUSP22), mRNA	NM_020185	BX648953	ASD	V	5.04088e-05	-1.02748
cell division cycle 34 (CDC34), mRNA	NM_004359	BF590972	ASD	R	5.05305e-05	1.08619
growth arrest and DNA-damage-inducible, beta (GADD45B), mRNA	NM_015675	BP331128	ES	R	5.32159e-05	-1.22044
p21/Cdc42/Rac1-activated kinase 1 (STE20 homolog, yeast) (PAK1), mRNA	NM_002576	BM468537	ES	R	5.46773e-05	-1.13303
HIV-1 Tat interactive protein 2, 30kDa (HTATIP2), mRNA	NM_006410	BG216408	PIED	R	5.59724e-05	1.09256
caspase 3, apoptosis-related cysteine protease (CASP3), transcript variant alpha, mRNA	NM_004346	BX647609	NE	V	5.67677e-05	-1.19499
cell division cycle 42 (GTP binding protein, 25kDa) (CDC42), transcript variant 1, mRNA	NM_001791	AL513708	PIED	R	5.69269e-05	1.06765
programmed cell death 2 (PDCD2), transcript variant 1, mRNA	NM_002598	BX385362	PIED	R	5.83521e-05	-1.02277
lectin, galactoside-binding, soluble, 1 (galectin 1) (LGALS1), mRNA	NM_002305	AX984920	ASA	V	5.83951e-05	1.14408
microtubule-associated protein tau (MAPT), transcript variant 1, mRNA	NM_016835	BI552187	ES	R	5.89993e-05	-1.24483
spermatogenesis associated 3 (SPATA3), mRNA	NM_139073	AY032925	NE	V	5.95923e-05	1.3894
SH3-domain GRB2-like endophilin B1 (SH3GLB1), mRNA	NM_016009	CN351544	NE	V	6.07172e-05	1.1107
BCL2-like 12 (proline rich) (BCL2L12), transcript variant 1, mRNA	NM_138639	CQ718957	ASD	V	6.30409e-05	-1.04644
retinol binding protein 1, cellular (RBP1), mRNA	NM_002899	BF061619	ASA	R	6.67704e-05	1.45362
hypothetical protein FLJ11301 (FLJ11301), mRNA	NM_018385	BP250330	EsS	R	6.75566e-05	-1.24824
interleukin-1 receptor-associated kinase 1 (IRAK1), mRNA	NM_001569	CO247053	ES	R	6.86545e-05	1.08921
Tax1 (human T-cell leukemia virus type I) binding protein 1 (TAX1BP1), mRNA	NM_006024	BG534699	ES	R	6.99954e-05	-1.42948
apoptotic chromatin condensation inducer in the nucleus (ACINUS), mRNA	NM_014977	AL050382	NE	V	7.1141e-05	-1.22434
integrin, beta 4 (ITGB4), mRNA	NM_000213	X52186	ES	R	7.1334e-05	-1.09546
macrophage erythroblast attacher (MAEA), mRNA	NM_005882	BQ228637	ASD	V	7.18532e-05	-1.13885
eukaryotic translation initiation factor 4 gamma, 2 (EIF4G2), mRNA	NM_001418	BE617098	ASA	R	7.20563e-05	-1.07526
protein tyrosine phosphatase, receptor-type, Z polypeptide 1 (PTPRZ1), mRNA	NM_002851	CD672822	ASD	R	7.23119e-05	1.21569
polo-like kinase 1 (Drosophila) (PLK1), mRNA	NM_005030	BP364724	NE	V	7.59158e-05	1.07808
histone deacetylase 1 (HDAC1), mRNA	NM_004964	BE560255	ASD	R	7.62089e-05	1.177
death-associated protein 6 (DAXX), mRNA	NM_001350	BM794748	ASA	R	7.68008e-05	-1.15687
apoptotic chromatin condensation inducer in the nucleus (ACINUS), mRNA	NM_014977	AL050382	NE	V	7.72713e-05	-1.44409
insulin-like growth factor binding protein 4 (IGFBP4), mRNA	NM_001552	AI440424	PIED	R	7.82067e-05	-5.51086
synuclein, alpha (non A4 component of amyloid precursor) (SNCA), transcript variant NACP140, mRNA	NM_000345	BQ901046	NE	V	7.86352e-05	-1.5196
meprin A, alpha (PABA peptide hydrolase) (MEP1A), mRNA	NM_005588	BP383033	ASA	R	8.01454e-05	-1.36094
TNF receptor-associated factor 4 (TRAF4), transcript variant 1, mRNA	NM_004295	NM_145751	ASA	R	8.11606e-05	1.14384
neural precursor cell expressed, developmentally down-regulated 5 (NEDD5), transcript variant 1, mRNA	NM_001008491	AA405068	NE	V	8.22167e-05	1.10945
tenascin XB (TNXB), transcript variant XB, mRNA	NM_019105	BU540502	NE	V	8.50796e-05	-1.0276
tumor protein p53 binding protein, 2 (TP53BP2), mRNA	NM_005426	BP218566	NE	V	8.60934e-05	-1.44903
lymphotoxin beta receptor (TNFR superfamily, member 3) (LTBR), mRNA	NM_002342	BP256854	ES	R	8.62757e-05	-1.06076
CDC45 cell division cycle 45-like (S. cerevisiae) (CDC45L), mRNA	NM_003504	BI546622	NE	V	8.69583e-05	-1.02051
tumor necrosis factor receptor superfamily, member 14 (herpesvirus entry mediator) (TNFRSF14), mRNA	NM_003820	AX427500	IR	V	8.73224e-05	-1.12776
reticulon 4 (RTN4), mRNA	NM_020532	BG218688	NEs	V	8.75929e-05	-1.31565
TIA1 cytotoxic granule-associated RNA binding protein (TIA1), transcript variant 2, mRNA	NM_022173	BX458457	ASA	R	9.14516e-05	-1.2499
apoptotic chromatin condensation inducer in the nucleus (ACINUS), mRNA	NM_014977	AL050382	ASA	R	9.21545e-05	-1.03718
RAD23 homolog B (S. cerevisiae) (RAD23B), mRNA	NM_002874	BQ929186	EsS	R	9.59167e-05	-1.12183
cadherin, EGF LAG seven-pass G-type receptor 1 (flamingo homolog, Drosophila) (CELSR1), mRNA	NM_014246	AX781129	ASD	R	9.63104e-05	-1.0511
Tax1 (human T-cell leukemia virus type I) binding protein 1 (TAX1BP1), mRNA	NM_006024	AV661313	ASD	R	9.76562e-05	-1.44075
caspase 9, apoptosis-related cysteine protease (CASP9), transcript variant alpha, mRNA	NM_001229	CQ432068	NE	V	9.82895e-05	-1.04466
EDAR-associated death domain (EDARADD), transcript variant A, mRNA	NM_145861	CQ736620	NEs	V	9.99701e-05	1.22169
deoxyribonuclease I (DNASE1), mRNA	NM_005223	BC064332	IR	V	0.000101348	1.06554
similar to Caspase-4 precursor (CASP-4) (ICH-2 protease) (TX protease) (ICE(rel)-II) (LOC440066), mRNA	XM_495897	W73533	ASA	R	0.000103417	1.09172
MCM7 minichromosome maintenance deficient 7 (S. cerevisiae) (MCM7), transcript variant 1, mRNA	NM_005916	BQ642266	ASA	R	0.000105504	-1.22552
v-myb myeloblastosis viral oncogene homolog (avian)-like 2 (MYBL2), mRNA	NM_002466	BG480215	ES	R	0.000106301	-1.28705
hypothetical protein FLJ11301 (FLJ11301), mRNA	NM_018385	CN262265	ES	R	0.000108923	-1.31986
growth arrest-specific 2 (GAS2), transcript variant 2, mRNA	NM_177553	CN289986	NE	V	0.000110348	1.09855
nuclear factor of kappa light polypeptide gene enhancer in B-cells 1 (p105) (NFKB1), mRNA	NM_003998	BM463379	ASA	R	0.000112252	1.07134
apoptotic chromatin condensation inducer in the nucleus (ACINUS), mRNA	NM_014977	BX425786	ES	R	0.000113088	-1.36079
epithelial membrane protein 3 (EMP3), mRNA	NM_001425	CF127354	ASD	R	0.000115384	1.27775
chromobox homolog 4 (Pc class homolog, Drosophila) (CBX4), mRNA	NM_003655	BC014967	PIED	R	0.000115604	1.11541
MCM3 minichromosome maintenance deficient 3 (S. cerevisiae) (MCM3), mRNA	NM_002388	BM802669	ES	R	0.000116238	-1.12094
testis-specific kinase 2 (TESK2), mRNA	NM_007170	AB057597	NE	V	0.000116707	1.60231
optic atrophy 1 (autosomal dominant) (OPA1), nuclear gene encoding mitochondrial protein, transcript variant 8, mRNA	NM_130837	CQ716208	ES	R	0.000117627	-1.56799
phospholipase D1, phophatidylcholine-specific (PLD1), mRNA	NM_002662	AX386382	NEs	V	0.000118023	1.24579
death-associated protein 6 (DAXX), mRNA	NM_001350	AI479366	ASD	R	0.00011838	-1.22145
histone deacetylase 3 (HDAC3), mRNA	NM_003883	BX346027	IR	V	0.000118895	4.46477
caspase 1, apoptosis-related cysteine protease (interleukin 1, beta, convertase) (CASP1), transcript variant alpha, mRNA	NM_033292	NM_001223	ES	R	0.000119799	1.0672
engulfment and cell motility 3 (ced-12 homolog, C. elegans) (ELMO3), mRNA	NM_024712	BM789033	IR	V	0.000122165	-1.18113
slit homolog 1 (Drosophila) (SLIT1), mRNA	NM_003061	BX109409	NE	V	0.000122192	-1.19946
insulin-like growth factor binding protein 4 (IGFBP4), mRNA	NM_001552	BF846388	PIED	R	0.000124549	-3.32393
MAP/microtubule affinity-regulating kinase 4 (MARK4), mRNA	NM_031417	AX803379	ES	R	0.000124849	1.08469
protein phosphatase 1F (PP2C domain containing) (PPM1F), mRNA	NM_014634	BQ219277	ES	R	0.000126028	-1.21744
myosin XVIIIA (MYO18A), mRNA, and translated products	NM_078471	BX440191	ASA	R	0.000127541	-1.04884
death effector domain containing (DEDD), transcript variant 2, mRNA	NM_004216	CR612611	IR	V	0.000127842	1.13191
integrin beta 3 binding protein (beta3-endonexin) (ITGB3BP), mRNA	NM_014288	BF246129	ES	R	0.000128763	1.16553
nerve growth factor receptor (TNFR superfamily, member 16) (NGFR), mRNA	NM_002507	AU130851	NE	V	0.000128886	-1.12274
X-ray repair complementing defective repair in Chinese hamster cells 1 (XRCC1), mRNA	NM_006297	BF690138	ES	R	0.000135946	1.17612
APG5 autophagy 5-like (S. cerevisiae) (APG5L), mRNA	NM_004849	BX537904	EsS	R	0.000136106	-1.25967
immediate early response 3 (IER3), transcript variant long, mRNA	NM_052815	NA	NSPL	NA	0.000136203	-1.59145
programmed cell death 5 (PDCD5), mRNA	NM_004708	BI562522	NE	V	0.000138571	-1.2465
latent transforming growth factor beta binding protein 4 (LTBP4), mRNA	NM_003573	BF794570	ASA	R	0.000140244	-1.17387
RelA-associated inhibitor (RAI), mRNA	NM_006663	AF078036	ASA	R	0.000141654	1.06255
hypothetical protein FLJ21977 (FLJ21977), mRNA	NM_032213	BM477436	ASA	R	0.00014186	1.05621
clusterin (complement lysis inhibitor, SP-40,40, sulfated glycoprotein 2, testosterone-repressed prostate message 2, apolipoprotein J) (CLU), transcript variant 1, mRNA	NM_001831	BG913400	NE	V	0.000144494	-1.30444
BCL2-like 12 (proline rich) (BCL2L12), transcript variant 1, mRNA	NM_138639	BI908253	ASA	R	0.000144555	-1.47283
complement component 5 (C5), mRNA	NM_001735	CQ495538	NE	V	0.00014508	1.37337
proteasome (prosome, macropain) 26S subunit, ATPase, 2 (PSMC2), mRNA	NM_002803	BM457394	ASA	R	0.000146607	-1.0061
protein kinase C, zeta (PRKCZ), mRNA	NM_002744	BE740250	NE	V	0.000149776	1.23869
tumor necrosis factor receptor superfamily, member 6 (TNFRSF6), transcript variant 1, mRNA	NM_000043	NM_152876	ES	R	0.000153033	-1.14408
D4, zinc and double PHD fingers family 2 (DPF2), mRNA	NM_006268	AI826636	PIED	R	0.000153838	-1.47645
integrin, beta 4 (ITGB4), mRNA	NM_000213	AA292330	ASA	R	0.000154874	1.28354
bifunctional apoptosis regulator (BFAR), mRNA	NM_016561	AX885637	ASD	R	0.000158835	1.04862
catenin, beta like 1 (CTNNBL1), mRNA	NM_030877	CD707402	NE	V	0.000159116	-1.43264
inhibitor of DNA binding 1, dominant negative helix-loop-helix protein (ID1), transcript variant 2, mRNA	NM_181353	BP261920	PIED	R	0.000163436	2.90042
signal transducer and activator of transcription 1, 91kDa (STAT1), transcript variant alpha, mRNA	NM_007315	AX368767	ES	R	0.000165825	-1.37418
BCL2-interacting killer (apoptosis-inducing) (BIK), mRNA	NM_001197	AI554564	ASD	R	0.000167742	1.28333
tyrosyl-tRNA synthetase (YARS), mRNA	NM_003680	AW016042	ES	R	0.000172321	-1.38084
integrin, beta 4 (ITGB4), mRNA	NM_000213	AA847308	ASA	R	0.000174104	1.21001
mitogen-activated protein kinase kinase kinase 10 (MAP3K10), mRNA	NM_002446	BX384440	IR	V	0.000176401	-1.03802
complement component 6 (C6), mRNA	NM_000065	AV681758	ASA	R	0.000183495	1.24874
cytochrome c, somatic (CYCS), nuclear gene encoding mitochondrial protein, mRNA	NM_018947	BG529954	PIED	R	0.000189547	-1.47108
caspase 7, apoptosis-related cysteine protease (CASP7), transcript variant beta, mRNA	NM_033340	BG339524	ES	R	0.000190886	-2.16975
Notch homolog 1, translocation-associated (Drosophila) (NOTCH1), mRNA	NM_017617	AX658044	ASA	V	0.000192173	1.09436
cytochrome c, somatic (CYCS), nuclear gene encoding mitochondrial protein, mRNA	NM_018947	BG498930	ASA	R	0.000193664	-1.48043
protein kinase C, zeta (PRKCZ), mRNA	NM_002744	BU683146	ASD	R	0.00019413	1.1717
pleiomorphic adenoma gene-like 1 (PLAGL1), transcript variant 2, mRNA	NM_006718	CR749329	EsS	R	0.000195708	-2.41964
baculoviral IAP repeat-containing 7 (livin) (BIRC7), transcript variant 1, mRNA	NM_139317	CQ721033	EsS	R	0.000197317	-1.08926
tyrosyl-tRNA synthetase (YARS), mRNA	NM_003680	BM797100	NE	V	0.000202589	-1.47181
hypothetical protein MGC13096 (MGC13096), mRNA	NM_032346	CR603540	IR	V	0.00020337	-1.174
progestin and adipoQ receptor family member X (PAQR10), mRNA	NM_198403	AK094524	NE	V	0.000203854	-1.03882
matrilin 2 (MATN2), transcript variant 1, mRNA	NM_002380	BP377518	EsS	R	0.000204013	1.59729
interleukin-1 receptor-associated kinase 1 (IRAK1), mRNA	NM_001569	CO247053	ES	R	0.000205581	1.02
MCM7 minichromosome maintenance deficient 7 (S. cerevisiae) (MCM7), transcript variant 1, mRNA	NM_005916	BQ217149	ASD	R	0.000206845	1.14872
GULP, engulfment adaptor PTB domain containing 1 (GULP1), mRNA	NM_016315	BI463924	ES	R	0.000206875	1.03097
ubiquitin specific protease 7 (herpes virus-associated) (USP7), mRNA	NM_003470	AL599637	IR	V	0.000209645	-1.13538
insulin-like growth factor 1 receptor (IGF1R), mRNA	NM_000875	CB161052	ASA	R	0.000214489	1.48584
tumor necrosis factor receptor superfamily, member 1A (TNFRSF1A), mRNA	NM_001065	BX385781	ASD	R	0.000215115	-1.15106
nucleophosmin (nucleolar phosphoprotein B23, numatrin) (NPM1), mRNA	NM_199185	BP262882	ASD	R	0.00021849	-1.0826
baculoviral IAP repeat-containing 5 (survivin) (BIRC5), transcript variant 3, mRNA	NM_001012271	BX443008	PIED	R	0.000218614	1.16746
secreted phosphoprotein 1 (osteopontin, bone sialoprotein I, early T-lymphocyte activation 1) (SPP1), mRNA	NM_000582	AL568741	PIED	R	0.000220211	1.54316
APG5 autophagy 5-like (S. cerevisiae) (APG5L), mRNA	NM_004849	CR749386	ES	R	0.00022309	1.12489
serum/glucocorticoid regulated kinase (SGK), mRNA	NM_005627	CD102696	ASA	V	0.000223627	-1.44627
BCL2-like 13 (apoptosis facilitator) (BCL2L13), nuclear gene encoding mitochondrial protein, mRNA	NM_015367	CN420915	NE	V	0.000224617	-1.28068
apoptotic chromatin condensation inducer in the nucleus (ACINUS), mRNA	NM_014977	BX325764	PIED	R	0.00022625	-1.33621
antigen identified by monoclonal antibody Ki-67 (MKI67), mRNA	NM_002417	BP232141	PIED	R	0.000226589	1.23692
protein phosphatase 1F (PP2C domain containing) (PPM1F), mRNA	NM_014634	AK126377	NE	V	0.000226885	-1.15406
PHD protein Jade-1 (JADE1), transcript variant S, mRNA	NM_024900	BP230658	NE	V	0.000229	-1.13642
hypothetical protein FLJ11301 (FLJ11301), mRNA	NM_018385	CQ720119	ES	R	0.000231537	-1.18995
lymphotoxin beta (TNF superfamily, member 3) (LTB), transcript variant 1, mRNA	NM_002341	BU599500	ES	R	0.000234473	-1.02723
protein phosphatase 1, regulatory (inhibitor) subunit 15A (PPP1R15A), mRNA	NM_014330	BF002390	ASD	R	0.000234534	1.11164
cadherin, EGF LAG seven-pass G-type receptor 1 (flamingo homolog, Drosophila) (CELSR1), mRNA	NM_014246	BF033535	ASA	V	0.00023718	-1.13363
a disintegrin and metalloproteinase domain 17 (tumor necrosis factor, alpha, converting enzyme) (ADAM17), transcript variant 1, mRNA	NM_003183	AW438782	NE	V	0.000244212	1.10026
sterile alpha motif and leucine zipper containing kinase AZK (ZAK), mRNA	NM_016653	BE784341	NE	V	0.000244472	-1.26058
clusterin (complement lysis inhibitor, SP-40,40, sulfated glycoprotein 2, testosterone-repressed prostate message 2, apolipoprotein J) (CLU), transcript variant 1, mRNA	NM_001831	AV723189	ASA	R	0.00024829	1.20089
PCTAIRE protein kinase 3 (PCTK3), mRNA	NM_002596	BI458399	IR	V	0.000250355	-1.15916
insulin-like growth factor binding protein 4 (IGFBP4), mRNA	NM_001552	AW192516	PIED	R	0.000254129	-5.42226
BCL2-like 13 (apoptosis facilitator) (BCL2L13), nuclear gene encoding mitochondrial protein, mRNA	NM_015367	BG568885	NE	V	0.000257725	1.09586
proline dehydrogenase (oxidase) 1 (PRODH), nuclear gene encoding mitochondrial protein, mRNA	NM_016335	AK091063	ASA	V	0.00026765	-1.06121
glutathione S-transferase theta 1 (GSTT1), mRNA	NM_000853	CR599021	ASA	R	0.000267773	1.22931
nuclear factor of kappa light polypeptide gene enhancer in B-cells inhibitor, alpha (NFKBIA), mRNA	NM_020529	CR615977	ASA	R	0.000272184	1.16775
TIA1 cytotoxic granule-associated RNA binding protein (TIA1), transcript variant 2, mRNA	NM_022173	BQ072754	NE	V	0.000273693	1.14455
polo-like kinase 1 (Drosophila) (PLK1), mRNA	NM_005030	BQ064673	ASA	R	0.000277739	-1.2643
insulin-like growth factor binding protein 4 (IGFBP4), mRNA	NM_001552	BP323034	PIED	R	0.000278974	-3.47155
deoxyribonuclease I (DNASE1), mRNA	NM_005223	AI002261	PIED	R	0.000279145	1.10164
death associated protein 3 (DAP3), nuclear gene encoding mitochondrial protein, transcript variant 2, mRNA	NM_004632	CB991942	ES	R	0.000285257	1.0268
PCTAIRE protein kinase 3 (PCTK3), mRNA	NM_002596	CN289312	NE	V	0.000286053	-1.03378
sema domain, immunoglobulin domain (Ig), transmembrane domain (TM) and short cytoplasmic domain, (semaphorin) 4D (SEMA4D), mRNA	NM_006378	CD675733	ES	R	0.000287081	1.2489
serum/glucocorticoid regulated kinase (SGK), mRNA	NM_005627	AV704944	ASA	R	0.00029081	-1.99827
apoptotic chromatin condensation inducer in the nucleus (ACINUS), mRNA	NM_014977	BE177211	IR	V	0.000296265	-1.30577
MCM4 minichromosome maintenance deficient 4 (S. cerevisiae) (MCM4), transcript variant 1, mRNA	NM_005914	AI815826	ASA	R	0.000297269	-1.30237
BCL2-like 1 (BCL2L1), nuclear gene encoding mitochondrial protein, transcript variant 1, mRNA	NM_138578	AA903741	PIED	R	0.000298609	1.17718
insulin-like growth factor binding protein 3 (IGFBP3), mRNA	NM_000598	AK095864	PIED	R	0.000300771	1.40002
latent transforming growth factor beta binding protein 3 (LTBP3), mRNA	NM_021070	BG327221	ES	R	0.000303012	1.14378
serum/glucocorticoid regulated kinase (SGK), mRNA	NM_005627	CF596755	IR	V	0.00031072	-1.01894
nerve growth factor receptor (TNFRSF16) associated protein 1 (NGFRAP1), transcript variant 2, mRNA	NM_206915	AL520756	ASD	R	0.000311567	-1.32638
Mdm2, transformed 3T3 cell double minute 2, p53 binding protein (mouse) (MDM2), transcript variant MDM2, mRNA	NM_002392	U33201	EsS	R	0.000313232	-1.28126
tumor protein p53 (Li-Fraumeni syndrome) (TP53), mRNA	NM_000546	BP380523	EsS	R	0.000315156	-1.04882
clusterin (complement lysis inhibitor, SP-40,40, sulfated glycoprotein 2, testosterone-repressed prostate message 2, apolipoprotein J) (CLU), transcript variant 1, mRNA	NM_001831	BF726299	NE	V	0.000316336	1.05697
beta 5-tubulin (OK/SW-cl.56), mRNA	NM_178014	AL579369	PIED	R	0.000316797	-1.35332
Fas (TNFRSF6)-associated via death domain (FADD), mRNA	NM_003824	AI144180	PIED	R	0.000316998	-1.09464
v-akt murine thymoma viral oncogene homolog 2 (AKT2), mRNA	NM_001626	BX335608	ASA	R	0.000322341	1.18305
integrin, beta 4 (ITGB4), mRNA	NM_000213	BX459036	ES	R	0.000324721	1.07657
von Hippel-Lindau syndrome (VHL), transcript variant 1, mRNA	NM_000551	BP340519	PIED	R	0.000328255	-1.25053
protein tyrosine phosphatase, receptor-type, Z polypeptide 1 (PTPRZ1), mRNA	NM_002851	BM473091	NE	V	0.000329522	-1.25189
jun B proto-oncogene (JUNB), mRNA	NM_002229	CV028107	PIED	R	0.000331147	1.42565
nucleophosmin (nucleolar phosphoprotein B23, numatrin) (NPM1), mRNA	NM_199185	BF696906	ASA	R	0.000334072	-1.14027
caspase 8, apoptosis-related cysteine protease (CASP8), transcript variant A, mRNA	NM_001228	BF208393	ASD	R	0.000336059	-1.2468
CDC37 cell division cycle 37 homolog (S. cerevisiae) (CDC37), mRNA	NM_007065	AI183755	PIED	R	0.000336838	-1.03684
nerve growth factor receptor (TNFRSF16) associated protein 1 (NGFRAP1), transcript variant 2, mRNA	NM_206915	AX900312	NE	V	0.000336859	-1.06932
serine/threonine kinase 3 (STE20 homolog, yeast) (STK3), mRNA	NM_006281	CQ783335	NE	V	0.000338785	-1.35755
inhibin, alpha (INHA), mRNA	NM_002191	AI128256	PIED	R	0.000341039	1.03276
angiopoietin-like 4 (ANGPTL4), transcript variant 1, mRNA	NM_139314	BX377378	IR	V	0.000345565	-1.21484
seven in absentia homolog 2 (Drosophila) (SIAH2), mRNA	NM_005067	NA	NSPL	NA	0.000345768	-3.30021
aryl hydrocarbon receptor (AHR), mRNA	NM_001621	BG190802	NEs	V	0.000346391	-1.50525
hypothetical protein FLJ11301 (FLJ11301), mRNA	NM_018385	CQ720119	EsS	R	0.000349244	-1.37983
BCL2-associated athanogene 3 (BAG3), mRNA	NM_004281	BX354639	PIED	R	0.000350906	1.06938
growth arrest-specific 6 (GAS6), mRNA	NM_000820	AW138733	NE	V	0.000354391	-1.19584
apoptotic chromatin condensation inducer in the nucleus (ACINUS), mRNA	NM_014977	BX325764	PIED	R	0.000366898	-1.29052
tyrosine 3-monooxygenase/tryptophan 5-monooxygenase activation protein, zeta polypeptide (YWHAZ), transcript variant 1, mRNA	NM_003406	BG706879	NE	V	0.000373787	1.07034
hypothetical protein FLJ11301 (FLJ11301), mRNA	NM_018385	BP356555	NE	V	0.000378538	-1.26139
insulin-like growth factor binding protein 5 (IGFBP5), mRNA	NM_000599	CA450189	ASD	R	0.000378573	1.14126
growth arrest-specific 2 (GAS2), transcript variant 2, mRNA	NM_177553	BG493040	NE	V	0.000384848	1.1536
fragile X mental retardation, autosomal homolog 1 (FXR1), mRNA	NM_005087	AL534594	ASD	R	0.000386743	1.14933
MCM4 minichromosome maintenance deficient 4 (S. cerevisiae) (MCM4), transcript variant 1, mRNA	NM_005914	AU136201	NE	V	0.000402481	-1.45133
tumor necrosis factor receptor superfamily, member 10b (TNFRSF10B), transcript variant 1, mRNA	NM_003842	BG325647	PIED	R	0.000402639	-1.20884
cullin 2 (CUL2), mRNA	NM_003591	BI560384	ASD	R	0.00041214	1.14557
tyrosine 3-monooxygenase/tryptophan 5-monooxygenase activation protein, zeta polypeptide (YWHAZ), transcript variant 1, mRNA	NM_003406	AU119653	ASA	R	0.000412228	-1.253
proteasome (prosome, macropain) 26S subunit, ATPase, 5 (PSMC5), mRNA	NM_002805	BU734382	IR	V	0.000412949	1.08277
AFG3 ATPase family gene 3-like 2 (yeast) (AFG3L2), nuclear gene encoding mitochondrial protein, mRNA	NM_006796	AL046986	ASD	R	0.000413368	-1.55304
ubiquitination factor E4B (UFD2 homolog, yeast) (UBE4B), mRNA	NM_006048	BF056340	NE	V	0.000415296	1.16971
latent transforming growth factor beta binding protein 1 (LTBP1), transcript variant 1, mRN	NM_206943	CQ734426	ASD	R	0.000420717	1.11517
Mdm2, transformed 3T3 cell double minute 2, p53 binding protein (mouse) (MDM2), transcript variant MDM2, mRNA	NM_002392	AF092844	EsS	R	0.000422586	-1.2918
a disintegrin and metalloproteinase domain 17 (tumor necrosis factor, alpha, converting enzyme) (ADAM17), transcript variant 1, mRNA	NM_003183	BQ010886	NE	V	0.000425526	-1.04709
nerve growth factor receptor (TNFRSF16) associated protein 1 (NGFRAP1), transcript variant 2, mRNA	NM_206915	CA777816	ES	R	0.000425908	-1.20289
DEAD (Asp-Glu-Ala-Asp) box polypeptide 41 (DDX41), mRNA	NM_016222	AL572547	ASD	R	0.00042952	1.08323
insulin-like growth factor binding protein 4 (IGFBP4), mRNA	NM_001552	AW192516	PIED	R	0.000431849	-5.79583
von Hippel-Lindau syndrome (VHL), transcript variant 1, mRNA	NM_000551	AA909708	ASD	R	0.000436146	-1.18737
fragile X mental retardation, autosomal homolog 1 (FXR1), mRNA	NM_005087	CN355028	ES	R	0.000436798	-1.27477
nucleophosmin (nucleolar phosphoprotein B23, numatrin) (NPM1), mRNA	NM_199185	BG252795	PIED	R	0.000438719	-1.06786
v-akt murine thymoma viral oncogene homolog 1 (AKT1), mRNA	NM_005163	BX331590	ASA	R	0.000439629	1.07012
death associated protein 3 (DAP3), nuclear gene encoding mitochondrial protein, transcript variant 2, mRNA	NM_004632	BE897084	ASA	R	0.000451146	-1.18514
clusterin (complement lysis inhibitor, SP-40,40, sulfated glycoprotein 2, testosterone-repressed prostate message 2, apolipoprotein J) (CLU), transcript variant 1, mRNA	NM_001831	BP307422	ASD	R	0.000451255	1.209
proline dehydrogenase (oxidase) 1 (PRODH), nuclear gene encoding mitochondrial protein, mRNA	NM_016335	BI550150	ASD	V	0.000455722	-1.03587
cell death-inducing DFFA-like effector b (CIDEB), mRNA	NM_014430	BF379185	NE	V	0.000456903	-1.32012
nucleophosmin (nucleolar phosphoprotein B23, numatrin) (NPM1), mRNA	NM_199185	BE739461	ASD	V	0.000459438	-1.08997
deoxyribonuclease I (DNASE1), mRNA	NM_005223	BX648257	NE	V	0.00046026	1.1522
insulin-like growth factor 1 receptor (IGF1R), mRNA	NM_000875	CQ732869	NE	V	0.00046029	1.07713
complement component 5 (C5), mRNA	NM_001735	AV682721	ASA	R	0.000461042	1.33151
retinoblastoma binding protein 4 (RBBP4), mRNA	NM_005610	BP351593	NE	V	0.000463271	1.0732
tyrosyl-tRNA synthetase (YARS), mRNA	NM_003680	BX356799	ASA	R	0.000463752	-1.2637
peroxisomal trans-2-enoyl-CoA reductase (PECR), mRNA	NM_018441	CD695431	NE	V	0.00046548	1.13392
BCL2-associated athanogene 2 (BAG2), mRNA	NM_004282	BG722341	NE	V	0.00046686	-1.20456
tumor protein p53 inducible protein 11 (TP53I11), mRNA	NM_006034	AK096176	ES	R	0.000469873	1.25082
nucleophosmin (nucleolar phosphoprotein B23, numatrin) (NPM1), mRNA	NM_199185	BP262882	ASA	R	0.00047174	-1.12606
tumor necrosis factor receptor superfamily, member 12A (TNFRSF12A), mRNA	NM_016639	BC064377	ES	R	0.000472836	1.49183
protein kinase C, epsilon (PRKCE), mRNA	NM_005400	CD300243	NE	V	0.000475316	-1.06238
hypoxanthine phosphoribosyltransferase 1 (Lesch-Nyhan syndrome) (HPRT1), mRNA	NM_000194	BQ722325	ES	R	0.000478267	-1.35069
mitochondrial carrier homolog 1 (C. elegans) (MTCH1), nuclear gene encoding mitochondrial protein, mRNA	NM_014341	BX396551	ASA	R	0.000479766	1.06934
THO complex 1 (THOC1), mRNA	NM_005131	AL532403	EsS	R	0.000480737	18.3077
clusterin (complement lysis inhibitor, SP-40,40, sulfated glycoprotein 2, testosterone-repressed prostate message 2, apolipoprotein J) (CLU), transcript variant 1, mRNA	NM_001831	BP347947	ASD	R	0.000482834	1.11775
membrane-associated guanylate kinase-related (MAGI-3) (MAGI-3), mRNA	NM_020965	AX766331	ES	R	0.000484401	-1.27212
insulin-like growth factor binding protein 4 (IGFBP4), mRNA	NM_001552	BP392079	PIED	R	0.000484576	-5.77374
etoposide induced 2.4 mRNA (EI24), mRNA	NM_004879	CN415023	ASD	V	0.000485874	-1.07541
histone deacetylase 3 (HDAC3), mRNA	NM_003883	BX346027	IR	V	0.000489921	1.05911
insulin-like growth factor binding protein 4 (IGFBP4), mRNA	NM_001552	AW192516	PIED	R	0.000494876	-3.51964
complement component 6 (C6), mRNA	NM_000065	AV686730	ASD	R	0.000498457	-1.11474
PCTAIRE protein kinase 3 (PCTK3), mRNA	NM_002596	BM919029	IR	V	0.000503557	-1.14643
BCL2-like 1 (BCL2L1), nuclear gene encoding mitochondrial protein, transcript variant 1, mRNA	NM_138578	W28435	ASD	R	0.000505106	1.22866
transcription factor Dp-2 (E2F dimerization partner 2) (TFDP2), mRNA	NM_006286	AI003765	ASD	R	0.000509825	1.06826
D4, zinc and double PHD fingers family 2 (DPF2), mRNA	NM_006268	BM999952	PIED	R	0.000509922	1.02759
beta 5-tubulin (OK/SW-cl.56), mRNA	NM_178014	CD388278	PIED	R	0.000512436	1.04978
MAP/microtubule affinity-regulating kinase 4 (MARK4), mRNA	NM_031417	BQ951442	ASA	R	0.000515618	1.2031
DNA fragmentation factor, 45kDa, alpha polypeptide (DFFA), mRNA	NM_004401	BM465810	ES	R	0.000522634	-1.14837
inhibitor of DNA binding 1, dominant negative helix-loop-helix protein (ID1), transcript variant 2, mRNA	NM_181353	AI767705	PIED	R	0.000537059	2.58285
TIA1 cytotoxic granule-associated RNA binding protein (TIA1), transcript variant 2, mRNA	NM_022173	AX321423	ES	R	0.000537328	-1.09941
non-metastatic cells 6, protein expressed in (nucleoside-diphosphate kinase) (NME6), mRNA	NM_005793	BM051421	ASD	R	0.000552887	-1.24068
eukaryotic translation initiation factor 4 gamma, 2 (EIF4G2), mRNA	NM_001418	BX647799	IR	V	0.000556156	-1.42246
tumor necrosis factor receptor superfamily, member 14 (herpesvirus entry mediator) (TNFRSF14), mRNA	NM_003820	AX427500	ASA	R	0.000557714	1.06142
interleukin 18 (interferon-gamma-inducing factor) (IL18), mRNA	NM_001562	BG500265	NE	V	0.000578679	-1.0364
PCTAIRE protein kinase 1 (PCTK1), transcript variant 2, mRNA	NM_033018	CB158683	ES	R	0.000580915	1.10208
death associated transcription factor 1 (DATF1), transcript variant 1, mRNA	NM_022105	CN370118	NE	V	0.000585119	1.01296
peanut-like 2 (Drosophila) (PNUTL2), transcript variant 2, mRNA	NM_080415	AI632238	PIED	R	0.000586234	-1.08704
kininogen (KNG), mRNA	NM_000893	AV685717	ASD	R	0.000589128	1.04797
voltage-dependent anion channel 1 (VDAC1), mRNA	NM_003374	CQ732801	EsS	R	0.000591018	1.24467
caspase 8, apoptosis-related cysteine protease (CASP8), transcript variant A, mRNA	NM_001228	NM_033358	ES	R	0.000595562	-1.15122
cell death-inducing DFFA-like effector a (CIDEA), transcript variant 1, mRNA	NM_001279	BG742691	ES	R	0.000598235	-1.05041
complement component 6 (C6), mRNA	NM_000065	AV686730	ASD	R	0.000598282	12.1048
myosin XVIIIA (MYO18A), mRNA, and translated products	NM_078471	CQ724054	NE	V	0.000600336	1.38965
engulfment and cell motility 2 (ced-12 homolog, C. elegans) (ELMO2), transcript variant 2, mRNA	NM_022086	CQ728872	ES	R	0.000602389	1.15345
lectin, galactoside-binding, soluble, 1 (galectin 1) (LGALS1), mRNA	NM_002305	BI114395	ASD	R	0.000606295	1.21783
protein phosphatase 2 (formerly 2A), regulatory subunit A (PR 65), alpha isoform (PPP2R1A), mRNA	NM_014225	BG034880	ASA	R	0.000610315	1.05033
transcription factor Dp-1 (TFDP1), mRNA	NM_007111	BI460941	NE	V	0.000622395	-1.03069
X-ray repair complementing defective repair in Chinese hamster cells 5 (double-strand-break rejoining; Ku autoantigen, 80kDa) (XRCC5), mRNA	NM_021141	CD705023	NE	V	0.000623249	-1.05537
tyrosyl-tRNA synthetase (YARS), mRNA	NM_003680	BI464031	ASD	R	0.000625685	1.03134
v-raf murine sarcoma viral oncogene homolog B1 (BRAF), mRNA	NM_004333	CD642094	ASD	R	0.000628931	-1.04576
v-raf murine sarcoma viral oncogene homolog B1 (BRAF), mRNA	NM_004333	CV356352	NE	V	0.000631272	1.04265
nerve growth factor receptor (TNFRSF16) associated protein 1 (NGFRAP1), transcript variant 2, mRNA	NM_206915	CA777816	ES	R	0.000631405	1.52
CDC37 cell division cycle 37 homolog (S. cerevisiae) (CDC37), mRNA	NM_007065	CR604115	IR	V	0.00063384	-1.17359
polo-like kinase 1 (Drosophila) (PLK1), mRNA	NM_005030	BQ064673	ASA	R	0.000636567	1.1109
BCL2-antagonist of cell death (BAD), transcript variant 2, mRNA	NM_032989	CQ719184	PIED	R	0.000640737	1.1743
integrin, beta 4 (ITGB4), mRNA	NM_000213	CA313941	IR	V	0.000643298	-1.11693
mitogen-activated protein kinase 3 (MAPK3), mRNA	NM_002746	AW137956	PIED	R	0.000648861	1.12517
macrophage erythroblast attacher (MAEA), mRNA	NM_005882	BG721973	NE	V	0.000652447	1.08251
caspase 1, apoptosis-related cysteine protease (interleukin 1, beta, convertase) (CASP1), transcript variant alpha, mRNA	NM_033292	NM_001223	ES	R	0.000652712	-1.22585
complement component 7 (C7), mRNA	NM_000587	BF431292	NE	V	0.000658315	2.66371
homeodomain interacting protein kinase 2 (HIPK2), mRNA	NM_022740	AF326592	ASA	R	0.000661127	-1.03109
mitogen-activated protein kinase 3 (MAPK3), mRNA	NM_002746	BI522022	ASA	R	0.000662606	1.28085
apoptotic chromatin condensation inducer in the nucleus (ACINUS), mRNA	NM_014977	AL050382	ASA	R	0.000667214	-1.13851
DnaJ (Hsp40) homolog, subfamily A, member 3 (DNAJA3), mRNA	NM_005147	BM846817	ES	R	0.000667569	1.08926
EGF-containing fibulin-like extracellular matrix protein 1 (EFEMP1), transcript variant 1, mRNA	NM_004105	BG004737	NE	V	0.000678934	1.18608
neural precursor cell expressed, developmentally down-regulated 5 (NEDD5), transcript variant 1, mRNA	NM_001008491	BP261817	PIED	R	0.000679256	1.02742
tumor protein, translationally-controlled 1 (TPT1), mRNA	NM_003295	AI880791	ASD	R	0.000682239	-11.1882
Bcl2 modifying factor (BMF), mRNA	NM_033503	CN361499	NE	V	0.000685179	2.21546
RAD17 homolog (S. pombe) (RAD17), transcript variant 6, mRNA	NM_133343	CD242807	ES	R	0.00068722	1.53196
CARD only protein (COP), mRNA	NM_052889	AY885669	ES	R	0.000688303	1.0634
matrilin 2 (MATN2), transcript variant 1, mRNA	NM_002380	BF038480	ASD	R	0.000690071	1.19336
D4, zinc and double PHD fingers, family 3 (DPF3), mRNA	NM_012074	AI361027	ASD	R	0.000696519	1.22301
RAD51 homolog (RecA homolog, E. coli) (S. cerevisiae) (RAD51), transcript variant 1, mRNA	NM_002875	AI018041	ES	R	0.000696919	1.57364
mitogen-activated protein kinase 10 (MAPK10), transcript variant 1, mRNA	NM_002753	CV575837	NE	V	0.000702373	1.24543
mitochondrial carrier homolog 1 (C. elegans) (MTCH1), nuclear gene encoding mitochondrial protein, mRNA	NM_014341	CD360022	ASD	V	0.000704337	-1.09695
MCM7 minichromosome maintenance deficient 7 (S. cerevisiae) (MCM7), transcript variant 1, mRNA	NM_005916	BE299469	ASA	R	0.000717315	-1.19819
gp130-like monocyte receptor (CRL3), mRNA	NM_139017	AY499339	ASD	R	0.000718389	-1.48397
insulin-like growth factor binding protein 4 (IGFBP4), mRNA	NM_001552	AI624094	PIED	R	0.000718451	-5.40202
cullin 1 (CUL1), mRNA	NM_003592	BE813698	ES	R	0.000720694	-1.239
MCM4 minichromosome maintenance deficient 4 (S. cerevisiae) (MCM4), transcript variant 1, mRNA	NM_005914	CA307187	ASD	R	0.000727485	-1.2457
tumor necrosis factor receptor superfamily, member 9 (TNFRSF9), mRNA	NM_001561	BG058770	NE	V	0.000740104	1.54657
cullin 4A (CUL4A), transcript variant 2, mRNA	NM_003589	BU855271	NE	V	0.000754445	-1.11268
BCL2/adenovirus E1B 19kDa interacting protein 2 (BNIP2), mRNA	NM_004330	BF109159	ASA	R	0.000756868	1.45568
DNA-damage-inducible transcript 3 (DDIT3), mRNA	NM_004083	AA001024	ASA	V	0.000758036	-1.03543
mitogen-activated protein kinase kinase kinase 3 (MAP3K3), transcript variant 1, mRNA	NM_203351	CQ760485	ES	R	0.000761263	1.07668
clusterin (complement lysis inhibitor, SP-40,40, sulfated glycoprotein 2, testosterone-repressed prostate message 2, apolipoprotein J) (CLU), transcript variant 1, mRNA	NM_001831	BE740244	ASD	R	0.000786137	1.22907
MCM6 minichromosome maintenance deficient 6 (MIS5 homolog, S. pombe) (S. cerevisiae) (MCM6), mRNA	NM_005915	AU160663	PIED	R	0.000789294	-1.2575
cadherin, EGF LAG seven-pass G-type receptor 2 (flamingo homolog, Drosophila) (CELSR2), mRNA	NM_001408	AK127745	IR	V	0.000793609	-2.08759
glutathione S-transferase M1 (GSTM1), transcript variant 1, mRNA	NM_000561	CD249939	EsS	R	0.000794857	-1.08119
phosphoprotein enriched in astrocytes 15 (PEA15), mRNA	NM_003768	CN347934	NEs	V	0.000796716	1.10878
excision repair cross-complementing rodent repair deficiency, complementation group 2 (xeroderma pigmentosum D) (ERCC2), mRNA	NM_000400	BX341286	ES	R	0.000797318	1.03477
caspase recruitment domain family, member 12 (CARD12), mRNA	NM_021209	AF376061	NE	V	0.00080483	1.19517
X-ray repair complementing defective repair in Chinese hamster cells 5 (double-strand-break rejoining; Ku autoantigen, 80kDa) (XRCC5), mRNA	NM_021141	BP375944	ASA	R	0.000811974	1.3182
programmed cell death 4 (neoplastic transformation inhibitor) (PDCD4), transcript variant 2, mRNA	NM_145341	BG281013	NE	V	0.00081206	-1.15827
forkhead box O1A (rhabdomyosarcoma) (FOXO1A), mRNA	NM_002015	AI475740	NE	V	0.000817995	-1.27083
protein phosphatase 1, regulatory (inhibitor) subunit 15A (PPP1R15A), mRNA	NM_014330	AA701304	ASD	R	0.000827791	1.21395
programmed cell death 5 (PDCD5), mRNA	NM_004708	BI562522	NE	V	0.000830096	-1.28762
tumor necrosis factor receptor superfamily, member 1A (TNFRSF1A), mRNA	NM_001065	BP291584	EsS	R	0.000834346	-1.13461
reticulon 4 (RTN4), mRNA	NM_020532	AY123246	ASD	R	0.000842291	1.04834
HIV-1 Tat interactive protein 2, 30kDa (HTATIP2), mRNA	NM_006410	BG497053	ASA	R	0.000848182	1.10883
GULP, engulfment adaptor PTB domain containing 1 (GULP1), mRNA	NM_016315	CF593821	NE	V	0.000853819	1.5431
prolactin receptor (PRLR), mRNA	NM_000949	BP357087	ES	R	0.000858223	-1.13471
eukaryotic translation initiation factor 4 gamma, 2 (EIF4G2), mRNA	NM_001418	BG389486	ASA	R	0.000860241	-1.09519
MCM7 minichromosome maintenance deficient 7 (S. cerevisiae) (MCM7), transcript variant 1, mRNA	NM_005916	CQ729506	ASA	V	0.000861368	-1.18386
caspase 2, apoptosis-related cysteine protease (neural precursor cell expressed, developmentally down-regulated 2) (CASP2), transcript variant 1, mRNA	NM_032982	BE007656	PIED	R	0.000870139	-1.16459
forkhead box O3A (FOXO3A), transcript variant 2, mRNA	NM_201559	BG696247	NE	V	0.000877333	-1.16418
unc-5 homolog D (C. elegans) (UNC5D), mRNA	NM_080872	CQ720317	ES	R	0.000878292	1.10155
optic atrophy 1 (autosomal dominant) (OPA1), nuclear gene encoding mitochondrial protein, transcript variant 8, mRNA	NM_130837	BC075805	ES	R	0.000880506	-1.12075
MCM4 minichromosome maintenance deficient 4 (S. cerevisiae) (MCM4), transcript variant 1, mRNA	NM_005914	AU136201	NE	V	0.000881219	-1.12488
insulin-like growth factor binding protein 4 (IGFBP4), mRNA	NM_001552	AI440424	PIED	R	0.000881382	-5.01563
prostaglandin E receptor 3 (subtype EP3) (PTGER3), transcript variant 1, mRNA	NM_000957	AY387856	EsS	R	0.000895538	1.16665
tumor protein, translationally-controlled 1 (TPT1), mRNA	NM_003295	BE894921	NE	V	0.000900626	-1.26065
chromosome 20 open reading frame 97 (C20orf97), mRNA	NM_021158	BF688292	ES	R	0.00090488	1.0152
TNFRSF1A-associated via death domain (TRADD), transcript variant 1, mRNA	NM_003789	CF132472	NE	V	0.000905766	-1.22441
hypothetical protein FLJ11301 (FLJ11301), mRNA	NM_018385	BP250330	EsS	R	0.000913336	-1.45904
ectodermal-neural cortex (with BTB-like domain) (ENC1), mRNA	NM_003633	BP310301	PIED	R	0.000918861	1.27206
prolactin receptor (PRLR), mRNA	NM_000949	BP357087	ES	R	0.000923151	-1.23634
proliferating cell nuclear antigen (PCNA), transcript variant 1, mRNA	NM_002592	BF209253	ASD	R	0.000923174	-1.24947
mitogen-activated protein kinase kinase 5 (MAP2K5), transcript variant A, mRNA	NM_145160	CQ721498	EsS	R	0.000924694	1.1077
secreted frizzled-related protein 1 (SFRP1), mRNA	NM_003012	AX597129	NE	V	0.000929654	1.07774
GULP, engulfment adaptor PTB domain containing 1 (GULP1), mRNA	NM_016315	AW859400	NE	V	0.000934756	-1.07211
MCM3 minichromosome maintenance deficient 3 (S. cerevisiae) (MCM3), mRNA	NM_002388	CD686503	EsS	R	0.000937326	-1.31635
kininogen (KNG), mRNA	NM_000893	BC026253	ASA	R	0.000944904	-1.20036
insulin-like growth factor binding protein 4 (IGFBP4), mRNA	NM_001552	AW192516	PIED	R	0.000949282	-3.31115
cullin 4A (CUL4A), transcript variant 2, mRNA	NM_003589	BU855271	NE	V	0.00095088	1.10712
nucleophosmin (nucleolar phosphoprotein B23, numatrin) (NPM1), mRNA	NM_199185	BE743506	IR	V	0.00096077	-2.04377
meprin A, alpha (PABA peptide hydrolase) (MEP1A), mRNA	NM_005588	BP270573	ES	R	0.000963475	-1.29933
integrin, beta 4 (ITGB4), mRNA	NM_000213	X52186	NE	V	0.000971296	1.25638
caspase 7, apoptosis-related cysteine protease (CASP7), transcript variant beta, mRNA	NM_033340	NM_033338	NE	V	0.000971576	-1.15221
Mdm2, transformed 3T3 cell double minute 2, p53 binding protein (mouse) (MDM2), transcript variant MDM2, mRNA	NM_002392	AF201371	EsS	R	0.000972013	-1.19462
a disintegrin and metalloproteinase domain 17 (tumor necrosis factor, alpha, converting enzyme) (ADAM17), transcript variant 1, mRNA	NM_003183	AY422721	ASD	R	0.000982817	1.10566
RAD17 homolog (S. pombe) (RAD17), transcript variant 6, mRNA	NM_133343	CB989821	NE	V	0.000989622	-2.14367
sphingosine kinase 2 (SPHK2), mRNA	NM_020126	AK122735	PIED	R	0.000990945	-1.02229
spermatogenesis associated 3 (SPATA3), mRNA	NM_139073	AA725598	ES	R	0.00099851	1.18161
extra spindle poles like 1 (S. cerevisiae) (ESPL1), mRNA	NM_012291	BM051112	ES	R	0.000998732	1.24149
macrophage erythroblast attacher (MAEA), mRNA	NM_005882	AK094253	IR	V	0.000999656	1.13649
eukaryotic translation initiation factor 4 gamma, 2 (EIF4G2), mRNA	NM_001418	CN314169	ASD	V	0.000999861	1.49601
BCL2-like 11 (apoptosis facilitator) (BCL2L11), transcript variant 2, mRNA	NM_138622	CN341053	PIED	R	0.00101073	1.04772
ankyrin 1, erythrocytic (ANK1), transcript variant 3, mRNA	NM_000037	AK126647	NE	V	0.00101432	1.06316
nuclear factor of kappa light polypeptide gene enhancer in B-cells inhibitor, alpha (NFKBIA), mRNA	NM_020529	CR594547	ES	R	0.00101924	1.24444
tumor protein p53 binding protein, 2 (TP53BP2), mRNA	NM_005426	BI088077	ASA	R	0.00101945	1.11333
peanut-like 2 (Drosophila) (PNUTL2), transcript variant 2, mRNA	NM_080415	AK126631	IR	V	0.00102226	1.05717
protease, serine, 25 (PRSS25), nuclear gene encoding mitochondrial protein, transcript variant 1, mRNA	NM_013247	BF203286	ASD	V	0.00102271	-1.0798
defender against cell death 1 (DAD1), mRNA	NM_001344	BF767005	NE	V	0.00102855	-1.12878
BCL2-associated athanogene 3 (BAG3), mRNA	NM_004281	BX354639	PIED	R	0.00103709	-1.42421
tumor necrosis factor (ligand) superfamily, member 14 (TNFSF14), transcript variant 1, mRNA	NM_003807	NM_172014	ASD	R	0.00104173	-1.13802
protein phosphatase 1, regulatory (inhibitor) subunit 15A (PPP1R15A), mRNA	NM_014330	CA441384	PIED	R	0.00104595	1.0194
myosin XVIIIA (MYO18A), mRNA, and translated products	NM_078471	CQ724054	ASD	V	0.00104693	-1.18076
islet amyloid polypeptide (IAPP), mRNA	NM_000415	CA771843	ASD	R	0.00104894	-1.25654
myxovirus (influenza virus) resistance 1, interferon-inducible protein p78 (mouse) (MX1), mRNA	NM_002462	AV703204	ASA	R	0.00105057	1.04931
insulin-like growth factor 1 receptor (IGF1R), mRNA	NM_000875	CB161052	ASA	R	0.00106352	1.11595
axin 1 (AXIN1), transcript variant 1, mRNA	NM_003502	AA954457	ES	R	0.00107926	-1.40716
tumor necrosis factor receptor superfamily, member 6 (TNFRSF6), transcript variant 1, mRNA	NM_000043	NM_152874	ES	R	0.00108573	1.36244
caspase 7, apoptosis-related cysteine protease (CASP7), transcript variant beta, mRNA	NM_033340	BX443602	ASD	V	0.00108953	-1.76308
TGF-beta induced apotosis protein 2 (TAIP-2), mRNA	NM_024969	AK126129	NEs	V	0.0010917	1.23102
matrilin 2 (MATN2), transcript variant 1, mRNA	NM_002380	BF038480	ASD	R	0.00109363	1.13545
ras homolog gene family, member A (ARHA), mRNA	NM_001664	BF773188	ASA	R	0.00110017	1.04804
v-rel reticuloendotheliosis viral oncogene homolog A, nuclear factor of kappa light polypeptide gene enhancer in B-cells 3, p65 (avian) (RELA), mRNA	NM_021975	BG424880	ES	R	0.00110148	1.05731
ribosomal protein L13a (RPL13A), mRNA	NM_012423	AV755336	IR	V	0.00110827	-1.14364
tumor necrosis factor receptor superfamily, member 1A (TNFRSF1A), mRNA	NM_001065	CD014069	ASD	R	0.00112351	-1.04323
MHC class II transactivator (MHC2TA), mRNA	NM_000246	BM476434	ASA	V	0.00113238	-1.06893
inhibin, beta A (activin A, activin AB alpha polypeptide) (INHBA), mRNA	NM_002192	CB991943	ASA	V	0.00114958	1.09283
latent transforming growth factor beta binding protein 3 (LTBP3), mRNA	NM_021070	BI161115	ASD	R	0.0011524	1.02659
survival motor neuron domain containing 1 (SMNDC1), mRNA	NM_005871	BI767653	ASA	R	0.00115775	1.14899
jun B proto-oncogene (JUNB), mRNA	NM_002229	AI820026	PIED	R	0.00116591	-1.25899
integrin, beta 2 (antigen CD18 (p95), lymphocyte function-associated antigen 1; macrophage antigen 1 (mac-1) beta subunit) (ITGB2), mRNA	NM_000211	BX338377	ASD	R	0.00117342	1.31581
mitogen-activated protein kinase 10 (MAPK10), transcript variant 1, mRNA	NM_002753	AI027648	NEs	V	0.001176	1.65075
complement component 5 (C5), mRNA	NM_001735	AV653762	ASD	R	0.00118218	1.13139
B-cell receptor-associated protein 29 (BCAP29), transcript variant 4, mRNA	NM_001008407	CQ716136	ASD	V	0.00118533	-1.08841
prostaglandin E synthase (PTGES), transcript variant 2, mRNA	NM_198797	AF027740	ES	R	0.00118846	-1.96541
neural precursor cell expressed, developmentally down-regulated 5 (NEDD5), transcript variant 1, mRNA	NM_001008491	AL598509	NE	V	0.00119167	1.30391
transcription factor Dp-2 (E2F dimerization partner 2) (TFDP2), mRNA	NM_006286	CR743207	ES	R	0.00119273	1.09696
cell division cycle 42 (GTP binding protein, 25kDa) (CDC42), transcript variant 1, mRNA	NM_001791	AL121736	NE	V	0.00120046	-1.24305
DNA-damage-inducible transcript 3 (DDIT3), mRNA	NM_004083	AA001024	ASA	V	0.00120459	1.11085
death associated transcription factor 1 (DATF1), transcript variant 1, mRNA	NM_022105	CQ721034	ASD	V	0.00120541	-1.12457
complement component 6 (C6), mRNA	NM_000065	BP292730	ASD	R	0.0012127	1.10957
cadherin, EGF LAG seven-pass G-type receptor 3 (flamingo homolog, Drosophila) (CELSR3), mRNA	NM_001407	AX662321	ASD	V	0.00121599	-1.06626
N-myc (and STAT) interactor (NMI), mRNA	NM_004688	BG257330	ASA	R	0.00122123	-2.5224
caspase 7, apoptosis-related cysteine protease (CASP7), transcript variant beta, mRNA	NM_033340	BM459840	ASA	V	0.0012217	-1.75705
tyrosine kinase with immunoglobulin and epidermal growth factor homology domains (TIE), mRNA	NM_005424	AL833389	IR	V	0.00122554	-1.04498
MCM5 minichromosome maintenance deficient 5, cell division cycle 46 (S. cerevisiae) (MCM5), mRNA	NM_006739	BX443179	ES	R	0.00123464	-1.05101
MCM4 minichromosome maintenance deficient 4 (S. cerevisiae) (MCM4), transcript variant 1, mRNA	NM_005914	BG678347	NE	V	0.00123773	-1.17442
apoptotic chromatin condensation inducer in the nucleus (ACINUS), mRNA	NM_014977	BX450354	ASD	R	0.00124632	-1.51998
diablo homolog (Drosophila) (DIABLO), nuclear gene encoding mitochondrial protein, transcript variant 1, mRNA	NM_019887	NM_138929	ES	R	0.00125709	-2.62758
insulin-like growth factor binding protein 4 (IGFBP4), mRNA	NM_001552	AI680123	PIED	R	0.00125769	-4.73935
PHD protein Jade-1 (JADE1), transcript variant S, mRNA	NM_024900	CV808280	ES	R	0.00127088	1.07802
CSE1 chromosome segregation 1-like (yeast) (CSE1L), transcript variant 1, mRNA	NM_001316	AW609290	ASA	R	0.00127461	-1.4872
engulfment and cell motility 2 (ced-12 homolog, C. elegans) (ELMO2), transcript variant 2, mRNA	NM_022086	BG724109	NE	V	0.00127961	-1.10908
RelA-associated inhibitor (RAI), mRNA	NM_006663	BM770840	IR	V	0.00130556	1.30965
cadherin, EGF LAG seven-pass G-type receptor 2 (flamingo homolog, Drosophila) (CELSR2), mRNA	NM_001408	CA454005	IR	V	0.00131223	-2.24556
tumor necrosis factor receptor superfamily, member 10c, decoy without an intracellular domain (TNFRSF10C), mRNA	NM_003841	BC021569	NEs	V	0.00131472	1.11035
X-ray repair complementing defective repair in Chinese hamster cells 3 (XRCC3), mRNA	NM_005432	BX375448	NEs	V	0.00131493	-1.83157
protein phosphatase 1, regulatory (inhibitor) subunit 15A (PPP1R15A), mRNA	NM_014330	CA441384	PIED	R	0.00132457	1.05832
v-myb myeloblastosis viral oncogene homolog (avian)-like 2 (MYBL2), mRNA	NM_002466	BF210028	ASD	R	0.00132496	1.02181
deleted in colorectal carcinoma (DCC), mRNA	NM_005215	CQ732308	ES	R	0.0013275	1.12629
eukaryotic translation initiation factor 4 gamma, 2 (EIF4G2), mRNA	NM_001418	AW992444	ES	R	0.00133595	1.17573
mitochondrial carrier homolog 1 (C. elegans) (MTCH1), nuclear gene encoding mitochondrial protein, mRNA	NM_014341	BE798645	ASA	R	0.00133906	1.0819
interleukin 2 receptor, alpha (IL2RA), mRNA	NM_000417	AF008556	EsS	R	0.00134406	1.08069
integrin beta 3 binding protein (beta3-endonexin) (ITGB3BP), mRNA	NM_014288	BQ223942	NE	V	0.00134683	1.19773
BCL2-associated athanogene (BAG1), mRNA	NM_004323	AF116273	ASD	R	0.00134827	-1.31362
nuclear factor of kappa light polypeptide gene enhancer in B-cells 1 (p105) (NFKB1), mRNA	NM_003998	BP371577	EsS	R	0.0013538	1.26077
tubulin, beta, 5 (TUBB5), mRNA	NM_006087	AK095202	PIED	R	0.00136753	-1.1864
arachidonate 15-lipoxygenase, second type (ALOX15B), mRNA	NM_001141	AF468053	ES	R	0.00138202	-1.13147
engulfment and cell motility 3 (ced-12 homolog, C. elegans) (ELMO3), mRNA	NM_024712	AI206965	IR	V	0.00138451	1.149
neural precursor cell expressed, developmentally down-regulated 5 (NEDD5), transcript variant 1, mRNA	NM_001008491	BI602325	NE	V	0.00138704	1.22558
MCM6 minichromosome maintenance deficient 6 (MIS5 homolog, S. pombe) (S. cerevisiae) (MCM6), mRNA	NM_005915	AI381042	ES	R	0.00138921	-1.41659
integrin, beta 4 (ITGB4), mRNA	NM_000213	BX361318	ASD	R	0.00139264	1.31854
deoxyribonuclease I (DNASE1), mRNA	NM_005223	BC064332	NEs	V	0.00139773	1.33018
death-associated protein 6 (DAXX), mRNA	NM_001350	CB135856	IR	V	0.00139898	-1.08852
THO complex 1 (THOC1), mRNA	NM_005131	BQ887917	NE	V	0.00140196	-1.15323
nucleophosmin (nucleolar phosphoprotein B23, numatrin) (NPM1), mRNA	NM_199185	AL563600	PIED	R	0.00140304	-1.08118
RAD50 homolog (S. cerevisiae) (RAD50), transcript variant 1, mRNA	NM_005732	CQ721612	PIED	R	0.00140866	1.11067
apoptotic chromatin condensation inducer in the nucleus (ACINUS), mRNA	NM_014977	AI934752	PIED	R	0.00140891	-1.10548
tumor necrosis factor (ligand) superfamily, member 12 (TNFSF12), transcript variant 2, mRNA	NM_153012	BI762908	ASD	R	0.00141147	-1.25601
TNF receptor-associated factor 3 (TRAF3), transcript variant 1, mRNA	NM_145725	BX442033	PIED	R	0.00141662	-1.49305
eukaryotic translation initiation factor 4 gamma, 2 (EIF4G2), mRNA	NM_001418	BP310054	PIED	R	0.00142383	-1.07755
caspase 7, apoptosis-related cysteine protease (CASP7), transcript variant beta, mRNA	NM_033340	BG339524	ASD	V	0.00142692	-1.73581
tumor necrosis factor receptor superfamily, member 10b (TNFRSF10B), transcript variant 1, mRNA	NM_003842	BG325647	PIED	R	0.00143292	1.32942
GULP, engulfment adaptor PTB domain containing 1 (GULP1), mRNA	NM_016315	AW997684	NE	V	0.00143468	-1.09434
von Hippel-Lindau syndrome (VHL), transcript variant 1, mRNA	NM_000551	AA909708	ASD	R	0.00143773	-1.17018
tyrosine kinase with immunoglobulin and epidermal growth factor homology domains (TIE), mRNA	NM_005424	AL547090	ASA	R	0.00144528	-1.06957
MCM4 minichromosome maintenance deficient 4 (S. cerevisiae) (MCM4), transcript variant 1, mRNA	NM_005914	AA985470	ASD	R	0.00144801	1.15062
TNF receptor-associated factor 4 (TRAF4), transcript variant 1, mRNA	NM_004295	AA766595	ASD	R	0.00145372	1.18146
Mdm4, transformed 3T3 cell double minute 4, p53 binding protein (mouse) (MDM4), mRNA	NM_002393	BP201184	NE	V	0.00145713	-1.14069
insulin-like growth factor binding protein 4 (IGFBP4), mRNA	NM_001552	BF846388	PIED	R	0.00147132	-5.63421
tyrosyl-tRNA synthetase (YARS), mRNA	NM_003680	AK126444	IR	V	0.00148481	-1.07756
glutathione S-transferase pi (GSTP1), mRNA	NM_000852	CQ923623	ASA	R	0.00149922	-1.06458
