# Supplementary material for: Interplay between estrogen receptor and AKT in Estradiol-induced alternative splicing
Source: BMC Med Genomics. 2013 Jun 11;6:21. doi: 10.1186/1755-8794-6-21 (PMC3687557; doi:10.1186/1755-8794-6-21)
Supplement: Additional file 3 — E2-induced splicing events observed in MCF-7AKT cells. This file is similar to Additional file 1 except that splicing events unique to MCF-7AKT cells are shown. [file 1755-8794-6-21-S3.xls]

## Sheet: Sheet1
Description	Reference	Variant	Event	LF	p-value (C - E)	FoldChange (C : E)
v-akt murine thymoma viral oncogene homolog 2 (AKT2), mRNA	NM_001626	BM824421	NE	V	2.74934e-10	1.11591
inhibitor of kappa light polypeptide gene enhancer in B-cells, kinase gamma (IKBKG), mRNA	NM_003639	BM805755	ASA	V	2.92761e-08	-1.02951
pleckstrin homology-like domain, family A, member 2 (PHLDA2), mRNA	NM_003311	BP273834	ASD	R	6.43996e-08	-1.50319
insulin-like growth factor binding protein 4 (IGFBP4), mRNA	NM_001552	R79304	EsS	R	9.51107e-08	-1.15884
matrilin 2 (MATN2), transcript variant 1, mRNA	NM_002380	BX397573	ES	R	1.79477e-07	-1.04505
sema domain, immunoglobulin domain (Ig), transmembrane domain (TM) and short cytoplasmic domain, (semaphorin) 4D (SEMA4D), mRNA	NM_006378	BG010829	ASD	R	3.00413e-07	1.12747
myosin XVIIIA (MYO18A), mRNA, and translated products	NM_078471	BF926547	ASD	R	3.80699e-07	-1.34033
mitochondrial carrier homolog 1 (C. elegans) (MTCH1), nuclear gene encoding mitochondrial protein, mRNA	NM_014341	CD360022	ASD	V	3.8326e-07	1.01596
excision repair cross-complementing rodent repair deficiency, complementation group 2 (xeroderma pigmentosum D) (ERCC2), mRNA	NM_000400	CB130322	EsS	R	4.23861e-07	-1.06044
leucine-rich and death domain containing (LRDD), transcript variant 1, mRNA	NM_145886	CD244581	ASD	R	5.95342e-07	1.13026
hypothetical protein FLJ21977 (FLJ21977), mRNA	NM_032213	BM910452	ASD	R	6.45919e-07	1.17575
histone deacetylase 3 (HDAC3), mRNA	NM_003883	BU681289	PIED	R	8.27444e-07	1.04724
TNF receptor-associated factor 5 (TRAF5), transcript variant 1, mRNA	NM_004619	BM453281	ASA	V	8.5656e-07	1.23607
RelA-associated inhibitor (RAI), mRNA	NM_006663	BU738461	ASA	R	1.19075e-06	-1.02659
BCL2-associated athanogene (BAG1), mRNA	NM_004323	BE272460	PIED	R	1.7263e-06	-1.37313
B-cell receptor-associated protein 31 (BCAP31), mRNA	NM_005745	BE958403	ES	R	1.90325e-06	1.06491
kinase suppressor of ras (KSR), mRNA	XM_290793	U43586	ES	R	1.97692e-06	1.12728
retinoblastoma binding protein 4 (RBBP4), mRNA	NM_005610	BP270218	ASA	R	2.07098e-06	-1.03317
Fas (TNFRSF6) associated factor 1 (FAF1), transcript variant 1, mRNA	NM_007051	BU846376	ES	R	2.22662e-06	-1.08611
glutathione S-transferase A1 (GSTA1), mRNA	NM_145740	AL545892	ES	R	2.41326e-06	1.24599
v-akt murine thymoma viral oncogene homolog 2 (AKT2), mRNA	NM_001626	BE184274	EsS	R	3.11696e-06	1.0491
kinase suppressor of ras (KSR), mRNA	XM_290793	BC035488	ES	R	3.26374e-06	1.17319
egf-like module containing, mucin-like, hormone receptor-like 1 (EMR1), mRNA	NM_001974	BX436337	ES	R	4.41878e-06	1.47951
antigen identified by monoclonal antibody Ki-67 (MKI67), mRNA	NM_002417	BP363635	PIED	R	4.66837e-06	1.14076
protein phosphatase 1F (PP2C domain containing) (PPM1F), mRNA	NM_014634	BF795337	ASA	R	4.9725e-06	-1.10711
NACHT, leucine rich repeat and PYD containing 1 (NALP1), transcript variant 1, mRNA	NM_033004	AI760371	ASD	R	5.58495e-06	-1.84187
BCL2-associated athanogene (BAG1), mRNA	NM_004323	CB160293	ASD	R	5.8643e-06	-1.69443
senataxin (KIAA0625), mRNA	NM_015046	CV400341	NE	V	6.1133e-06	-1.09977
apoptotic chromatin condensation inducer in the nucleus (ACINUS), mRNA	NM_014977	BX325764	PIED	R	6.24431e-06	-1.1442
D4, zinc and double PHD fingers family 2 (DPF2), mRNA	NM_006268	AI826636	PIED	R	6.33312e-06	1.06954
membrane-associated guanylate kinase-related (MAGI-3) (MAGI-3), mRNA	NM_020965	BI818355	NE	V	7.5059e-06	1.57898
protein tyrosine phosphatase, non-receptor type 6 (PTPN6), transcript variant 2, mRNA	NM_080548	NM_080549	ASA	V	8.89241e-06	1.05542
glutathione S-transferase M1 (GSTM1), transcript variant 1, mRNA	NM_000561	BF979880	ASD	R	8.92053e-06	-1.04553
speckle-type POZ protein (SPOP), transcript variant 1, mRNA	NM_001007226	BG113783	NEs	V	9.48656e-06	-1.04469
ectodermal-neural cortex (with BTB-like domain) (ENC1), mRNA	NM_003633	AA631247	ES	R	1.06546e-05	1.13141
TNF receptor-associated factor 3 (TRAF3), transcript variant 1, mRNA	NM_145725	BI259808	NE	V	1.07008e-05	-1.38155
mitogen-activated protein kinase 6 (MAPK6), mRNA	NM_002748	CR749401	PIED	R	1.08322e-05	-1.22558
speckle-type POZ protein (SPOP), transcript variant 1, mRNA	NM_001007226	BP382896	ASA	R	1.29209e-05	1.22985
latent transforming growth factor beta binding protein 3 (LTBP3), mRNA	NM_021070	BG911025	NE	V	1.49306e-05	-1.11733
phosphoprotein enriched in astrocytes 15 (PEA15), mRNA	NM_003768	BI761057	ASD	R	1.58639e-05	-1.08463
retinoid X receptor, beta (RXRB), mRNA	NM_021976	BI160507	PIED	R	1.58807e-05	1.13945
growth arrest and DNA-damage-inducible, gamma (GADD45G), mRNA	NM_006705	BF206406	IR	V	1.64333e-05	-1.97444
X-ray repair complementing defective repair in Chinese hamster cells 1 (XRCC1), mRNA	NM_006297	CN421546	EsS	R	1.65664e-05	1.11933
insulin-like growth factor binding protein 5 (IGFBP5), mRNA	NM_000599	CA450189	ASA	R	1.7258e-05	1.42115
Fas (TNFRSF6)-associated via death domain (FADD), mRNA	NM_003824	AA433944	PIED	R	1.75722e-05	-1.13211
integrin, beta 4 (ITGB4), mRNA	NM_000213	CA391583	ASD	R	1.76419e-05	1.21191
nucleophosmin (nucleolar phosphoprotein B23, numatrin) (NPM1), mRNA	NM_199185	BI086289	ES	R	1.82715e-05	-1.02985
baculoviral IAP repeat-containing 3 (BIRC3), transcript variant 1, mRNA	NM_001165	AX330574	PIED	R	1.84556e-05	1.03522
insulin-like growth factor binding protein 4 (IGFBP4), mRNA	NM_001552	AW192516	PIED	R	1.91361e-05	-4.79942
apoptosis-inducing factor (AIF)-homologous mitochondrion-associated inducer of death (AMID), mRNA	NM_032797	AK127353	NE	V	1.97265e-05	-1.27474
X-ray repair complementing defective repair in Chinese hamster cells 3 (XRCC3), mRNA	NM_005432	AK022829	ASA	R	2.02267e-05	-1.1605
seven in absentia homolog 2 (Drosophila) (SIAH2), mRNA	NM_005067	NA	NSPL	NA	2.08001e-05	-2.53991
BCL2-like 1 (BCL2L1), nuclear gene encoding mitochondrial protein, transcript variant 1, mRNA	NM_138578	CQ732731	NEs	V	2.1928e-05	1.36561
cytochrome c, somatic (CYCS), nuclear gene encoding mitochondrial protein, mRNA	NM_018947	BG529954	PIED	R	2.24496e-05	1.22126
fibulin 5 (FBLN5), mRNA	NM_006329	AW572176	NE	V	2.50487e-05	1.14743
tumor necrosis factor receptor superfamily, member 12A (TNFRSF12A), mRNA	NM_016639	CN389237	NE	V	2.52838e-05	-1.58394
inhibitor of DNA binding 1, dominant negative helix-loop-helix protein (ID1), transcript variant 2, mRNA	NM_181353	N92465	PIED	R	2.55855e-05	1.77017
apoptosis-inducing factor (AIF)-homologous mitochondrion-associated inducer of death (AMID), mRNA	NM_032797	AV650782	ASA	R	2.68121e-05	1.02602
tumor necrosis factor receptor superfamily, member 19 (TNFRSF19), transcript variant 2, mRNA	NM_148957	CN428034	NE	V	2.6883e-05	1.23745
speckle-type POZ protein (SPOP), transcript variant 1, mRNA	NM_001007226	BU660438	EsS	R	2.68896e-05	1.12211
SON DNA binding protein (SON), transcript variant e, mRNA	NM_058183	BG679421	PIED	R	2.81496e-05	-1.02843
jagged 2 (JAG2), transcript variant 1, mRNA	NM_002226	CR618490	ASA	V	2.9379e-05	1.37186
Mdm2, transformed 3T3 cell double minute 2, p53 binding protein (mouse) (MDM2), transcript variant MDM2, mRNA	NM_002392	BC067077	PIED	R	2.96054e-05	1.42886
nuclear factor of kappa light polypeptide gene enhancer in B-cells 1 (p105) (NFKB1), mRNA	NM_003998	BP371577	EsS	R	2.97723e-05	-1.40941
Fas (TNFRSF6)-associated via death domain (FADD), mRNA	NM_003824	AA433944	PIED	R	3.41961e-05	1.03909
tyrosyl-tRNA synthetase (YARS), mRNA	NM_003680	BX356798	PIED	R	3.4301e-05	1.0944
glutathione reductase (GSR), mRNA	NM_000637	CQ715257	ES	R	3.49141e-05	1.02782
metallothionein-like 5, testis-specific (tesmin) (MTL5), mRNA	NM_004923	AI968415	NE	V	3.57374e-05	1.38162
CDC37 cell division cycle 37 homolog (S. cerevisiae) (CDC37), mRNA	NM_007065	BF757929	PIED	R	3.59912e-05	-1.03441
engulfment and cell motility 3 (ced-12 homolog, C. elegans) (ELMO3), mRNA	NM_024712	AI206965	IR	V	3.76834e-05	1.04499
myxovirus (influenza virus) resistance 1, interferon-inducible protein p78 (mouse) (MX1), mRNA	NM_002462	AX747854	ASD	R	3.78779e-05	1.03732
nucleophosmin (nucleolar phosphoprotein B23, numatrin) (NPM1), mRNA	NM_199185	BE739461	ASD	V	3.80183e-05	-1.25228
adenosine A1 receptor (ADORA1), mRNA	NM_000674	BU193080	ASA	V	3.83176e-05	-2.51995
BCL2-related ovarian killer (BOK), mRNA	NM_032515	CX164996	EsS	R	3.95788e-05	-1.09689
E2F transcription factor 5, p130-binding (E2F5), mRNA	NM_001951	BP224536	NE	V	4.00929e-05	-1.51824
axin 1 (AXIN1), transcript variant 1, mRNA	NM_003502	AA954457	ES	R	4.01459e-05	-1.56722
death associated protein 3 (DAP3), nuclear gene encoding mitochondrial protein, transcript variant 2, mRNA	NM_004632	T36009	NE	V	4.17247e-05	1.10946
death-associated protein kinase 3 (DAPK3), mRNA	NM_001348	AK097643	ASA	R	4.35289e-05	-1.17976
ankyrin 1, erythrocytic (ANK1), transcript variant 3, mRNA	NM_000037	BX647936	NE	V	4.41729e-05	1.06646
eukaryotic translation initiation factor 4 gamma, 2 (EIF4G2), mRNA	NM_001418	BQ424565	ASD	R	4.61262e-05	1.46267
forkhead box O3A (FOXO3A), transcript variant 2, mRNA	NM_201559	BG696247	NE	V	4.88033e-05	-1.54739
glutathione S-transferase M1 (GSTM1), transcript variant 1, mRNA	NM_000561	AI805028	ASA	R	4.88624e-05	1.05015
nitric oxide synthase 2A (inducible, hepatocytes) (NOS2A), transcript variant 1, mRNA	NM_000625	CQ723665	ASD	V	5.10258e-05	-1.07387
N-myc (and STAT) interactor (NMI), mRNA	NM_004688	BG257330	ASD	R	5.35536e-05	-2.17643
v-akt murine thymoma viral oncogene homolog 1 (AKT1), mRNA	NM_005163	AI696231	NE	V	5.95744e-05	1.08006
caspase 9, apoptosis-related cysteine protease (CASP9), transcript variant alpha, mRNA	NM_001229	NM_032996	EsS	R	6.12006e-05	1.06329
TIA1 cytotoxic granule-associated RNA binding protein (TIA1), transcript variant 2, mRNA	NM_022173	AV748124	ASA	R	6.16519e-05	1.2103
amyloid beta precursor protein binding protein 1, 59kDa (APPBP1), mRNA	NM_003905	BG494485	ES	R	6.30577e-05	-1.13046
ankyrin 3, node of Ranvier (ankyrin G) (ANK3), transcript variant 1, mRNA	NM_020987	AK126851	ES	R	6.57004e-05	1.26402
nuclear factor of kappa light polypeptide gene enhancer in B-cells 2 (p49/p100) (NFKB2), mRNA	NM_002502	BF846234	IR	V	6.57172e-05	-1.38852
interleukin 1, alpha (IL1A), mRNA	NM_000575	CQ715357	ASA	V	6.6161e-05	-2.78725
MAP/microtubule affinity-regulating kinase 4 (MARK4), mRNA	NM_031417	BQ951442	ASA	R	6.66805e-05	1.1755
cadherin, EGF LAG seven-pass G-type receptor 1 (flamingo homolog, Drosophila) (CELSR1), mRNA	NM_014246	CF540959	NE	V	6.71363e-05	-1.20175
beta 5-tubulin (OK/SW-cl.56), mRNA	NM_178014	CN422830	PIED	R	6.74312e-05	1.0324
growth arrest and DNA-damage-inducible, beta (GADD45B), mRNA	NM_015675	AY615271	ASD	V	6.87358e-05	-2.524
cyclin-dependent kinase inhibitor 1A (p21, Cip1) (CDKN1A), transcript variant 2, mRNA	NM_078467	BQ067066	ASD	R	7.07514e-05	1.03484
DEAD (Asp-Glu-Ala-Asp) box polypeptide 41 (DDX41), mRNA	NM_016222	BG257794	NE	V	7.27702e-05	1.09454
v-raf-1 murine leukemia viral oncogene homolog 1 (RAF1), mRNA	NM_002880	BE176780	ASD	R	7.41492e-05	-1.08274
eukaryotic translation initiation factor 4 gamma, 2 (EIF4G2), mRNA	NM_001418	BM543241	NE	V	7.59921e-05	1.13161
antigen identified by monoclonal antibody Ki-67 (MKI67), mRNA	NM_002417	X65551	ES	R	7.71011e-05	1.21409
BCL2-associated athanogene 5 (BAG5), mRNA	NM_004873	BF247018	PIED	R	7.90009e-05	-1.22338
MCM7 minichromosome maintenance deficient 7 (S. cerevisiae) (MCM7), transcript variant 1, mRNA	NM_005916	BG683881	ASA	V	7.99153e-05	-1.1257
latent transforming growth factor beta binding protein 4 (LTBP4), mRNA	NM_003573	BI824805	NE	V	8.10048e-05	1.05015
neural precursor cell expressed, developmentally down-regulated 5 (NEDD5), transcript variant 1, mRNA	NM_001008491	AU142497	ES	R	8.23426e-05	-1.06313
death associated protein 3 (DAP3), nuclear gene encoding mitochondrial protein, transcript variant 2, mRNA	NM_004632	AV659095	ASA	R	8.24491e-05	-1.11731
protein kinase C, epsilon (PRKCE), mRNA	NM_005400	BE935434	NEs	V	8.48567e-05	-1.08862
monocyte to macrophage differentiation-associated (MMD), mRNA	NM_012329	BI550410	ASA	R	8.54384e-05	1.75309
growth arrest and DNA-damage-inducible, beta (GADD45B), mRNA	NM_015675	AF087853	IR	V	8.79058e-05	-1.67959
mitogen-activated protein kinase 10 (MAPK10), transcript variant 1, mRNA	NM_002753	BC051731	ES	R	8.87709e-05	1.42164
matrilin 2 (MATN2), transcript variant 1, mRNA	NM_002380	BP377518	EsS	R	8.95319e-05	1.29262
ribosomal protein L13a (RPL13A), mRNA	NM_012423	CN276879	ES	R	9.00649e-05	-1.06342
NACHT, leucine rich repeat and PYD containing 1 (NALP1), transcript variant 1, mRNA	NM_033004	NM_033007	ES	R	9.05714e-05	1.10069
CD27-binding (Siva) protein (SIVA), transcript variant 1, mRNA	NM_006427	AF033111	ES	R	9.37201e-05	1.0782
cadherin, EGF LAG seven-pass G-type receptor 2 (flamingo homolog, Drosophila) (CELSR2), mRNA	NM_001408	AK127086	IR	V	9.51972e-05	-1.88836
membrane-associated guanylate kinase-related (MAGI-3) (MAGI-3), mRNA	NM_020965	CQ727623	NE	V	9.63814e-05	1.20647
death effector domain containing 2 (DEDD2), mRNA	NM_133328	AA725300	ASA	R	9.92791e-05	1.13407
nucleophosmin (nucleolar phosphoprotein B23, numatrin) (NPM1), mRNA	NM_199185	AA630772	NE	V	0.000100737	-1.24873
thioredoxin domain containing (TXNDC), mRNA	NM_030755	CQ719756	ASA	R	0.000104511	-1.22301
homeodomain interacting protein kinase 2 (HIPK2), mRNA	NM_022740	AF326592	ASA	R	0.00011902	-1.12735
lysozyme (renal amyloidosis) (LYZ), mRNA	NM_000239	CK429461	PIED	R	0.000119047	-1.01896
BCL2-like 1 (BCL2L1), nuclear gene encoding mitochondrial protein, transcript variant 1, mRNA	NM_138578	BU553496	ASD	R	0.000119509	1.08261
tumor protein p53 inducible protein 3 (TP53I3), transcript variant 2, mRNA	NM_147184	BQ045095	ES	R	0.00012222	1.05457
insulin-like growth factor binding protein 4 (IGFBP4), mRNA	NM_001552	R79304	EsS	R	0.000126428	-3.36168
X-ray repair complementing defective repair in Chinese hamster cells 3 (XRCC3), mRNA	NM_005432	AU124974	ES	R	0.000127931	-1.27751
sema domain, immunoglobulin domain (Ig), transmembrane domain (TM) and short cytoplasmic domain, (semaphorin) 4D (SEMA4D), mRNA	NM_006378	BI007339	IR	V	0.000136492	1.12653
interleukin 18 (interferon-gamma-inducing factor) (IL18), mRNA	NM_001562	BX396514	ASD	R	0.000138022	1.51761
programmed cell death 6 (PDCD6), mRNA	NM_013232	AL564851	ASA	R	0.000139677	-1.0637
serum/glucocorticoid regulated kinase (SGK), mRNA	NM_005627	BG762418	ASA	R	0.000147583	-1.2886
integrin, beta 4 (ITGB4), mRNA	NM_000213	CA313941	IR	V	0.000148074	-1.12398
apoptosis antagonizing transcription factor (AATF), mRNA	NM_012138	AX972985	NE	V	0.000155774	-1.27233
eukaryotic translation initiation factor 4 gamma, 2 (EIF4G2), mRNA	NM_001418	BE895216	ASA	R	0.000155936	-1.04488
slit homolog 1 (Drosophila) (SLIT1), mRNA	NM_003061	CQ722398	EsS	R	0.0001585	1.18786
poly(rC) binding protein 4 (PCBP4), transcript variant 3, mRNA	NM_033008	W22269	ASA	R	0.000168018	1.07305
extra spindle poles like 1 (S. cerevisiae) (ESPL1), mRNA	NM_012291	BP288426	NE	V	0.000170259	1.31485
death associated protein 3 (DAP3), nuclear gene encoding mitochondrial protein, transcript variant 2, mRNA	NM_004632	BX345155	ASA	R	0.000172175	-1.12391
THO complex 1 (THOC1), mRNA	NM_005131	AL532403	ASD	R	0.000178022	1.21945
tumor necrosis factor receptor superfamily, member 12A (TNFRSF12A), mRNA	NM_016639	CA489068	PIED	R	0.00018282	1.18658
AFG3 ATPase family gene 3-like 2 (yeast) (AFG3L2), nuclear gene encoding mitochondrial protein, mRNA	NM_006796	BQ675298	ES	R	0.000185595	-1.14429
E2F transcription factor 5, p130-binding (E2F5), mRNA	NM_001951	AW579710	ASD	R	0.000192388	1.05014
TIA1 cytotoxic granule-associated RNA binding protein-like 1 (TIAL1), transcript variant 1, mRNA	NM_003252	D82253	NE	V	0.000192728	2.16801
homeodomain interacting protein kinase 2 (HIPK2), mRNA	NM_022740	AF326592	ASA	R	0.000192755	-1.39816
transcription factor Dp-1 (TFDP1), mRNA	NM_007111	CD359527	ES	R	0.000197618	1.0624
caspase 7, apoptosis-related cysteine protease (CASP7), transcript variant beta, mRNA	NM_033340	BX443602	ASD	V	0.000198268	-1.79924
nuclear factor of kappa light polypeptide gene enhancer in B-cells 2 (p49/p100) (NFKB2), mRNA	NM_002502	BF846234	IR	V	0.000200676	-1.23841
apoptosis inhibitor 5 (API5), mRNA	NM_006595	W40304	ES	R	0.000200846	1.04812
catenin, beta like 1 (CTNNBL1), mRNA	NM_030877	BG340639	ASA	R	0.000201064	-1.02486
tumor necrosis factor (ligand) superfamily, member 6 (TNFSF6), mRNA	NM_000639	AF288573	ES	R	0.000201924	1.09436
progestin and adipoQ receptor family member X (PAQR10), mRNA	NM_198403	CQ714238	ES	R	0.000211475	1.05916
secreted phosphoprotein 1 (osteopontin, bone sialoprotein I, early T-lymphocyte activation 1) (SPP1), mRNA	NM_000582	BP194958	PIED	R	0.000213064	1.09794
DnaJ (Hsp40) homolog, subfamily A, member 3 (DNAJA3), mRNA	NM_005147	BF183056	NE	V	0.00021361	-1.08462
tenascin C (hexabrachion) (TNC), mRNA	NM_002160	CV801403	ASA	R	0.000213858	1.07423
engulfment and cell motility 1 (ced-12 homolog, C. elegans) (ELMO1), transcript variant 1, mRNA	NM_014800	AK126565	NE	V	0.000214312	1.0414
X-ray repair complementing defective repair in Chinese hamster cells 1 (XRCC1), mRNA	NM_006297	AA425139	ASD	R	0.000214766	1.22048
excision repair cross-complementing rodent repair deficiency, complementation group 6 (ERCC6), mRNA	NM_000124	CV573527	NE	V	0.000216773	1.05828
amyloid beta precursor protein binding protein 1, 59kDa (APPBP1), mRNA	NM_003905	AL569393	ASD	R	0.0002181	-1.08464
caspase recruitment domain family, member 8 (CARD8), mRNA	NM_014959	CR741723	NE	V	0.000218958	1.0975
homeodomain interacting protein kinase 2 (HIPK2), mRNA	NM_022740	CQ715499	ES	R	0.000220242	-1.15102
ankyrin 3, node of Ranvier (ankyrin G) (ANK3), transcript variant 1, mRNA	NM_020987	AI972903	NE	V	0.000221646	1.09168
protein kinase C, zeta (PRKCZ), mRNA	NM_002744	BP371359	ASA	R	0.000224388	1.10996
tyrosyl-tRNA synthetase (YARS), mRNA	NM_003680	BU153956	ES	R	0.00022514	-1.21222
testis spermatogenesis apoptosis-related protein 6 (TSARG6), mRNA	NM_153614	AK128589	ASA	V	0.000229807	1.03649
jagged 2 (JAG2), transcript variant 1, mRNA	NM_002226	CA489793	ASA	R	0.000232048	1.14842
histone deacetylase 1 (HDAC1), mRNA	NM_004964	BG328480	ASD	R	0.000235921	1.04325
protein kinase C, zeta (PRKCZ), mRNA	NM_002744	BG818836	NE	V	0.000237056	-1.13695
BCL2-associated athanogene 3 (BAG3), mRNA	NM_004281	CN355180	ASD	R	0.000237886	-1.18549
thrombospondin 4 (THBS4), mRNA	NM_003248	AA437064	NE	V	0.000241875	1.05311
YME1-like 1 (S. cerevisiae) (YME1L1), nuclear gene encoding mitochondrial protein, transcript variant 2, mRNA	NM_139313	BM016519	ES	R	0.000242285	-1.04085
TIA1 cytotoxic granule-associated RNA binding protein-like 1 (TIAL1), transcript variant 1, mRNA	NM_003252	CR621940	EsS	R	0.000242434	-1.07253
BH3 interacting domain death agonist (BID), transcript variant 2, mRNA	NM_001196	AA338833	NE	V	0.000243086	1.20563
metallothionein-like 5, testis-specific (tesmin) (MTL5), mRNA	NM_004923	BC064579	IR	V	0.000243872	1.06376
NCK-associated protein 1 (NCKAP1), transcript variant 2, mRNA	NM_205842	CQ719079	ES	R	0.000245988	1.06796
glutathione S-transferase A1 (GSTA1), mRNA	NM_145740	AV657499	ASA	R	0.000247345	1.09441
insulin-like growth factor binding protein 4 (IGFBP4), mRNA	NM_001552	AI624094	PIED	R	0.000250137	-3.53301
insulin-like growth factor binding protein 4 (IGFBP4), mRNA	NM_001552	AW192516	PIED	R	0.000256048	-4.57054
Tax1 (human T-cell leukemia virus type I) binding protein 1 (TAX1BP1), mRNA	NM_006024	BE727148	ASD	R	0.000256326	-1.29296
insulin-like growth factor binding protein 3 (IGFBP3), mRNA	NM_000598	BP320244	ASD	R	0.000256876	1.11114
Mdm2, transformed 3T3 cell double minute 2, p53 binding protein (mouse) (MDM2), transcript variant MDM2, mRNA	NM_002392	AF201370	ES	R	0.000262918	-1.31962
death associated protein 3 (DAP3), nuclear gene encoding mitochondrial protein, transcript variant 2, mRNA	NM_004632	AL542121	PIED	R	0.000263475	-1.37262
THO complex 1 (THOC1), mRNA	NM_005131	BQ887917	NE	V	0.000264775	1.09102
adenosine A2a receptor (ADORA2A), mRNA	NM_000675	CA310101	PIED	R	0.000267613	1.06378
Mdm4, transformed 3T3 cell double minute 4, p53 binding protein (mouse) (MDM4), mRNA	NM_002393	CD701164	EsS	R	0.000267814	-1.26143
apoptosis antagonizing transcription factor (AATF), mRNA	NM_012138	BE646294	ES	R	0.000271591	-1.20453
glutathione S-transferase pi (GSTP1), mRNA	NM_000852	CD013990	ES	R	0.000276273	1.10861
prostaglandin E receptor 3 (subtype EP3) (PTGER3), transcript variant 1, mRNA	NM_000957	CQ742626	ES	R	0.00027753	1.22912
tyrosyl-tRNA synthetase (YARS), mRNA	NM_003680	AW016042	ES	R	0.000278357	-1.2372
FOS-like antigen 2 (FOSL2), mRNA	NM_005253	AA661839	ASD	R	0.000281184	-1.98984
BCL2-antagonist/killer 1 (BAK1), mRNA	NM_001188	AA627701	PIED	R	0.000281993	1.22966
glutathione S-transferase M1 (GSTM1), transcript variant 1, mRNA	NM_000561	CD050962	ASA	V	0.000282824	-1.18567
interleukin 2 receptor, alpha (IL2RA), mRNA	NM_000417	CD365812	ASD	R	0.000293484	1.25247
PCTAIRE protein kinase 1 (PCTK1), transcript variant 2, mRNA	NM_033018	CB158683	ES	R	0.000299752	1.03683
forkhead box O3A (FOXO3A), transcript variant 2, mRNA	NM_201559	AK092357	NE	V	0.000308	-1.44416
BCL2/adenovirus E1B 19kDa interacting protein 2 (BNIP2), mRNA	NM_004330	CQ725740	EsS	R	0.00031009	-19.7735
receptor-interacting serine-threonine kinase 3 (RIPK3), mRNA	NM_006871	BX328883	PIED	R	0.000313029	-1.10684
MCM3 minichromosome maintenance deficient 3 (S. cerevisiae) (MCM3), mRNA	NM_002388	BG745284	PIED	R	0.0003182	-1.05061
MCM4 minichromosome maintenance deficient 4 (S. cerevisiae) (MCM4), transcript variant 1, mRNA	NM_005914	R21638	ES	R	0.000319916	-1.12076
protein phosphatase 2 (formerly 2A), regulatory subunit A (PR 65), beta isoform (PPP2R1B), transcript variant 2, mRNA	NM_181699	BX438557	ASD	R	0.000325264	1.04316
TNF receptor-associated factor 6 (TRAF6), transcript variant 1, mRNA	NM_145803	BI518935	EsS	R	0.000325939	-1.07315
coagulation factor II (thrombin) (F2), mRNA	NM_000506	BX406778	ASA	R	0.000328556	1.03648
thousand and one amino acid protein kinase (TAO1), mRNA	NM_004783	CX165196	NE	V	0.000337193	1.16032
prolactin receptor (PRLR), mRNA	NM_000949	BP359550	NE	V	0.000338024	1.03662
growth arrest and DNA-damage-inducible, beta (GADD45B), mRNA	NM_015675	AY615270	IR	V	0.00034143	-2.68598
deoxyribonuclease I (DNASE1), mRNA	NM_005223	BU657747	ASA	R	0.000341607	1.22413
voltage-dependent anion channel 1 (VDAC1), mRNA	NM_003374	BP214018	ASA	R	0.000349973	-1.08311
amyloid beta (A4) precursor protein (protease nexin-II, Alzheimer disease) (APP), transcript variant 1, mRNA	NM_000484	M28373	NE	V	0.000355492	-1.04824
death effector domain containing 2 (DEDD2), mRNA	NM_133328	BG251151	ES	R	0.000356654	1.17784
catenin, beta like 1 (CTNNBL1), mRNA	NM_030877	AL579321	ES	R	0.000357175	1.12479
THO complex 1 (THOC1), mRNA	NM_005131	AK055354	IR	V	0.000359802	-1.08104
glutathione S-transferase M1 (GSTM1), transcript variant 1, mRNA	NM_000561	CD249939	ES	R	0.000365121	1.0589
v-akt murine thymoma viral oncogene homolog 1 (AKT1), mRNA	NM_005163	CD516503	NE	V	0.000365633	1.04389
protein tyrosine phosphatase, receptor-type, Z polypeptide 1 (PTPRZ1), mRNA	NM_002851	BM473091	NE	V	0.00036716	-1.06954
protein kinase C, epsilon (PRKCE), mRNA	NM_005400	BU617428	ASA	V	0.00037144	1.09004
leucine-rich and death domain containing (LRDD), transcript variant 1, mRNA	NM_145886	BE328603	PIED	R	0.000372403	-1.05667
CARD only protein (COP), mRNA	NM_052889	BU953431	ASD	R	0.00037456	-1.1356
sema domain, immunoglobulin domain (Ig), transmembrane domain (TM) and short cytoplasmic domain, (semaphorin) 4D (SEMA4D), mRNA	NM_006378	BP348794	ES	R	0.000380306	1.08122
beclin 1 (coiled-coil, myosin-like BCL2 interacting protein) (BECN1), mRNA	NM_003766	AW081096	EsS	R	0.000381106	-1.09592
MCM4 minichromosome maintenance deficient 4 (S. cerevisiae) (MCM4), transcript variant 1, mRNA	NM_005914	AW590617	ASD	R	0.000383234	-1.16048
growth arrest-specific 6 (GAS6), mRNA	NM_000820	CF128190	ES	R	0.000387509	1.03059
latent transforming growth factor beta binding protein 1 (LTBP1), transcript variant 1, mRN	NM_206943	CQ720493	ES	R	0.000387568	-1.13273
tumor necrosis factor receptor superfamily, member 12A (TNFRSF12A), mRNA	NM_016639	BI824840	PIED	R	0.000389819	1.0709
death-associated protein kinase 1 (DAPK1), mRNA	NM_004938	CD368871	NE	V	0.000389851	1.03193
CD28 antigen (Tp44) (CD28), mRNA	NM_006139	AJ517504	ASD	R	0.000398401	1.04497
insulin-like growth factor binding protein 4 (IGFBP4), mRNA	NM_001552	BP392079	PIED	R	0.000403658	-4.60321
mal, T-cell differentiation protein (MAL), transcript variant a, mRNA	NM_002371	NM_022438	ES	R	0.000405586	-1.20558
NACHT, leucine rich repeat and PYD containing 12 (NALP12), mRNA	NM_144687	NM_033297	NE	V	0.000409388	-1.1159
glutathione S-transferase omega 1 (GSTO1), mRNA	NM_004832	AV655980	ASD	R	0.000410974	-1.06191
caspase 7, apoptosis-related cysteine protease (CASP7), transcript variant beta, mRNA	NM_033340	BM459840	ASA	V	0.00041161	1.03392
tyrosine 3-monooxygenase/tryptophan 5-monooxygenase activation protein, eta polypeptide (YWHAH), mRNA	NM_003405	CQ663497	PIED	R	0.00041257	-1.07898
insulin-like growth factor binding protein 4 (IGFBP4), mRNA	NM_001552	AI680123	PIED	R	0.000416352	-2.72115
tumor necrosis factor (ligand) superfamily, member 8 (TNFSF8), mRNA	NM_001244	CQ724287	EsS	R	0.000419837	1.05932
hypothetical protein FLJ21977 (FLJ21977), mRNA	NM_032213	BP375451	ES	R	0.000424316	1.10811
EGF-like repeats and discoidin I-like domains 3 (EDIL3), mRNA	NM_005711	CQ732693	NE	V	0.000425563	1.97377
DNA fragmentation factor, 45kDa, alpha polypeptide (DFFA), mRNA	NM_004401	BE299794	ES	R	0.000427647	-1.19693
mitogen-activated protein kinase 3 (MAPK3), mRNA	NM_002746	BX399253	ASD	R	0.000438932	1.12578
death-associated protein kinase 1 (DAPK1), mRNA	NM_004938	BP202018	NE	V	0.000440656	-1.15244
caspase 5, apoptosis-related cysteine protease (CASP5), mRNA	NM_004347	W60703	NE	V	0.000452545	-1.04039
tumor protein p53 inducible protein 11 (TP53I11), mRNA	NM_006034	BM926734	IR	V	0.000453324	1.10038
complement component 5 (C5), mRNA	NM_001735	AL703711	NE	V	0.000455058	1.27935
X-ray repair complementing defective repair in Chinese hamster cells 1 (XRCC1), mRNA	NM_006297	BX463351	ASA	R	0.000457816	1.08929
TIA1 cytotoxic granule-associated RNA binding protein-like 1 (TIAL1), transcript variant 1, mRNA	NM_003252	AL559528	ES	R	0.000461195	-1.0728
slit homolog 1 (Drosophila) (SLIT1), mRNA	NM_003061	CQ722398	EsS	R	0.000465213	1.16509
gp130-like monocyte receptor (CRL3), mRNA	NM_139017	CQ745028	NE	V	0.00046904	1.06822
sphingosine-1-phosphate lyase 1 (SGPL1), mRNA	NM_003901	BF508207	PIED	R	0.000471378	1.06364
NCK-associated protein 1 (NCKAP1), transcript variant 2, mRNA	NM_205842	CQ735842	NE	V	0.00047991	-1.19747
rabaptin, RAB GTPase binding effector protein 1 (RABEP1), mRNA	NM_004703	AF098638	ES	R	0.000483619	-1.06269
BCL2-related ovarian killer (BOK), mRNA	NM_032515	BX362752	PIED	R	0.000486099	-1.2243
death-associated protein 6 (DAXX), mRNA	NM_001350	AI479366	ASD	R	0.000486111	-1.06676
nucleophosmin (nucleolar phosphoprotein B23, numatrin) (NPM1), mRNA	NM_199185	BF239567	ES	R	0.000487252	-1.23039
deoxyribonuclease I (DNASE1), mRNA	NM_005223	BX648257	ES	R	0.000489672	-1.09035
BCL2-like 11 (apoptosis facilitator) (BCL2L11), transcript variant 2, mRNA	NM_138622	AI971169	NE	V	0.000495612	-1.05339
caspase 2, apoptosis-related cysteine protease (neural precursor cell expressed, developmentally down-regulated 2) (CASP2), transcript variant 1, mRNA	NM_032982	NM_032983	ASD	R	0.000498903	-1.10381
caspase recruitment domain family, member 12 (CARD12), mRNA	NM_021209	AV656315	ASD	R	0.000500366	1.02022
eukaryotic translation initiation factor 4 gamma, 2 (EIF4G2), mRNA	NM_001418	BG122887	ASD	R	0.000501022	-1.04262
axin 1 (AXIN1), transcript variant 1, mRNA	NM_003502	BU500157	ES	R	0.000509949	1.03643
DnaJ (Hsp40) homolog, subfamily A, member 3 (DNAJA3), mRNA	NM_005147	CB856777	PIED	R	0.000512665	-1.05348
BCL2-associated athanogene 3 (BAG3), mRNA	NM_004281	CN355180	ASD	R	0.000513133	-1.20758
cadherin, EGF LAG seven-pass G-type receptor 2 (flamingo homolog, Drosophila) (CELSR2), mRNA	NM_001408	AX224126	IR	V	0.000517493	-1.00641
a disintegrin and metalloproteinase domain 17 (tumor necrosis factor, alpha, converting enzyme) (ADAM17), transcript variant 1, mRNA	NM_003183	AW438782	NE	V	0.000527899	-1.17957
caspase 7, apoptosis-related cysteine protease (CASP7), transcript variant beta, mRNA	NM_033340	BG339524	ES	R	0.000529895	-2.23969
Fas (TNFRSF6) associated factor 1 (FAF1), transcript variant 1, mRNA	NM_007051	AK094843	NE	V	0.000531429	1.49718
ankyrin 3, node of Ranvier (ankyrin G) (ANK3), transcript variant 1, mRNA	NM_020987	AK126851	NE	V	0.000536278	1.37164
retinol binding protein 1, cellular (RBP1), mRNA	NM_002899	BF061619	ASA	R	0.000540315	-1.07223
BCL2/adenovirus E1B 19kDa interacting protein 3-like (BNIP3L), mRNA	NM_004331	BM722325	NE	V	0.000544342	-1.14384
neurotrophin 3 (NTF3), mRNA	NM_002527	CN267386	NE	V	0.000544615	1.22248
FOS-like antigen 2 (FOSL2), mRNA	NM_005253	BP270490	ASA	R	0.000544864	-1.73619
RAD23 homolog B (S. cerevisiae) (RAD23B), mRNA	NM_002874	BI868477	ASD	R	0.000545279	-1.12319
TNF receptor-associated factor 4 (TRAF4), transcript variant 1, mRNA	NM_004295	NM_145751	ASD	R	0.00055538	1.1017
speckle-type POZ protein (SPOP), transcript variant 1, mRNA	NM_001007226	CD707574	NEs	V	0.000573439	1.11808
tumor necrosis factor receptor superfamily, member 1B (TNFRSF1B), mRNA	NM_001066	BI115162	ES	R	0.000575858	1.08186
beta 5-tubulin (OK/SW-cl.56), mRNA	NM_178014	AU116903	ASA	R	0.000576941	-1.06835
microtubule-associated protein tau (MAPT), transcript variant 1, mRNA	NM_016835	BX386118	EsS	R	0.000582761	-1.67858
cullin 4A (CUL4A), transcript variant 2, mRNA	NM_003589	CK429352	NEs	V	0.000585728	1.05775
programmed cell death 6 interacting protein (PDCD6IP), mRNA	NM_013374	BQ961575	ES	R	0.000589763	-1.18926
MCM5 minichromosome maintenance deficient 5, cell division cycle 46 (S. cerevisiae) (MCM5), mRNA	NM_006739	AA906839	NE	V	0.00059156	-1.04889
perforin 1 (pore forming protein) (PRF1), mRNA	NM_005041	BP270255	ASA	V	0.000593883	1.07554
lymphotoxin beta receptor (TNFR superfamily, member 3) (LTBR), mRNA	NM_002342	AA464469	ASD	R	0.00059551	-1.12309
PRKC, apoptosis, WT1, regulator (PAWR), mRNA	NM_002583	AA233966	ASD	R	0.000596587	-1.22596
serum/glucocorticoid regulated kinase (SGK), mRNA	NM_005627	BE901422	NE	V	0.000597426	-1.5493
cadherin, EGF LAG seven-pass G-type receptor 2 (flamingo homolog, Drosophila) (CELSR2), mRNA	NM_001408	AK127745	IR	V	0.000598404	-1.73455
v-myc myelocytomatosis viral related oncogene, neuroblastoma derived (avian) (MYCN), mRNA	NM_005378	BE313916	ES	R	0.000601727	-1.17005
cullin 5 (CUL5), mRNA	NM_003478	X81882	PIED	R	0.000614424	1.04474
breast cancer 1, early onset (BRCA1), transcript variant BRCA1-exon4, mRNA	NM_007306	NM_007303	ES	R	0.000615383	1.10761
insulin-like growth factor binding protein 4 (IGFBP4), mRNA	NM_001552	BP322501	PIED	R	0.000615619	-1.02336
myosin XVIIIA (MYO18A), mRNA, and translated products	NM_078471	BF926547	ASD	R	0.000617592	-1.34971
SON DNA binding protein (SON), transcript variant e, mRNA	NM_058183	BM828888	ASD	R	0.000622525	-1.29074
insulin-like growth factor binding protein 4 (IGFBP4), mRNA	NM_001552	BG331926	PIED	R	0.000622929	-3.86016
hypothetical protein FLJ11301 (FLJ11301), mRNA	NM_018385	BM823670	NE	V	0.000626625	-1.3291
mitochondrial carrier homolog 1 (C. elegans) (MTCH1), nuclear gene encoding mitochondrial protein, mRNA	NM_014341	BX396551	ASA	R	0.000629596	1.12601
serum/glucocorticoid regulated kinase (SGK), mRNA	NM_005627	BX327374	IR	V	0.00063031	-1.08789
caspase recruitment domain family, member 14 (CARD14), transcript variant 1, mRNA	NM_024110	AK091123	ASA	R	0.000633374	1.02648
ubiquitination factor E4B (UFD2 homolog, yeast) (UBE4B), mRNA	NM_006048	AX883095	ES	R	0.000636693	1.08047
phosphodiesterase 1B, calmodulin-dependent (PDE1B), mRNA	NM_000924	AK126899	EsS	R	0.000639193	1.08576
nuclear factor of kappa light polypeptide gene enhancer in B-cells 1 (p105) (NFKB1), mRNA	NM_003998	AV727382	PIED	R	0.000645417	-1.27848
BCL2-interacting killer (apoptosis-inducing) (BIK), mRNA	NM_001197	AI554564	ASD	R	0.000647848	1.14385
Homo sapiens cell division cycle 2-like 1 (PITSLRE proteins) (CDC2L1), transcript variant 1, mRNA	NM_001787	BX358520	EsS	R	0.00065807	1.04803
BCL2-antagonist/killer 1 (BAK1), mRNA	NM_001188	BQ215982	ES	R	0.000659284	1.07352
cytochrome c, somatic (CYCS), nuclear gene encoding mitochondrial protein, mRNA	NM_018947	BG497178	ASA	R	0.000669663	-1.3096
BCL2-associated athanogene 2 (BAG2), mRNA	NM_004282	BG723627	NEs	V	0.000679204	-1.08657
D4, zinc and double PHD fingers family 1 (DPF1), mRNA	NM_004647	AL563514	ASD	R	0.000685031	-1.59156
retinoblastoma binding protein 6 (RBBP6), transcript variant 1, mRNA	NM_006910	NM_018703	ES	R	0.000689628	-1.09706
apoptotic chromatin condensation inducer in the nucleus (ACINUS), mRNA	NM_014977	BX425786	ES	R	0.000702909	-1.07681
spermatogenesis associated 3 (SPATA3), mRNA	NM_139073	AA725598	ES	R	0.000703586	1.09336
reticulon 4 (RTN4), mRNA	NM_020532	BF693360	NE	V	0.00071314	-1.19296
programmed cell death 6 (PDCD6), mRNA	NM_013232	BC050597	NE	V	0.000721452	1.17018
synuclein, alpha (non A4 component of amyloid precursor) (SNCA), transcript variant NACP140, mRNA	NM_000345	L36674	ES	R	0.000744392	1.04324
CASP2 and RIPK1 domain containing adaptor with death domain (CRADD), mRNA	NM_003805	BC037905	NE	V	0.000744835	1.08607
GULP, engulfment adaptor PTB domain containing 1 (GULP1), mRNA	NM_016315	CF593821	NE	V	0.000754243	1.1363
clusterin (complement lysis inhibitor, SP-40,40, sulfated glycoprotein 2, testosterone-repressed prostate message 2, apolipoprotein J) (CLU), transcript variant 1, mRNA	NM_001831	BP362327	ASD	R	0.000774836	1.0853
RAD21 homolog (S. pombe) (RAD21), mRNA	NM_006265	AL558080	ASD	R	0.000788187	-1.01493
histone deacetylase 3 (HDAC3), mRNA	NM_003883	BG677111	IR	V	0.000791751	1.08999
proteasome (prosome, macropain) 26S subunit, ATPase, 5 (PSMC5), mRNA	NM_002805	BG254426	ASA	R	0.000792721	-1.26507
peroxisomal trans-2-enoyl-CoA reductase (PECR), mRNA	NM_018441	BE300277	NE	V	0.000798515	1.1403
cyclin E1 (CCNE1), transcript variant 1, mRNA	NM_001238	CR601172	IR	V	0.000798762	-1.55552
protein kinase, AMP-activated, alpha 1 catalytic subunit (PRKAA1), mRNA	NM_006251	BC012622	NE	V	0.000803091	1.07352
TNF receptor-associated factor 4 (TRAF4), transcript variant 1, mRNA	NM_004295	NM_145751	ASA	R	0.000807367	1.13969
ectodermal-neural cortex (with BTB-like domain) (ENC1), mRNA	NM_003633	AA631247	ES	R	0.00080751	1.35646
tumor necrosis factor receptor superfamily, member 25 (TNFRSF25), transcript variant 5, mRNA	NM_148968	NM_148967	ES	R	0.000808369	1.07617
BCL2-associated athanogene 2 (BAG2), mRNA	NM_004282	AV655784	NE	V	0.000812826	1.06652
kinase suppressor of ras (KSR), mRNA	XM_290793	BC035488	ASA	R	0.000815819	1.18106
BCL2-associated athanogene (BAG1), mRNA	NM_004323	AI191761	NEs	V	0.000824737	-1.0983
death-associated protein 6 (DAXX), mRNA	NM_001350	AI277657	PIED	R	0.000824857	1.07513
RAD23 homolog B (S. cerevisiae) (RAD23B), mRNA	NM_002874	AA431131	NE	V	0.000826186	-1.12998
B-cell receptor-associated protein 31 (BCAP31), mRNA	NM_005745	AK125631	NEs	V	0.000833185	1.32778
PCTAIRE protein kinase 2 (PCTK2), mRNA	NM_002595	BE830357	ES	R	0.000834347	1.02843
presenilin 2 (Alzheimer disease 4) (PSEN2), transcript variant 1, mRNA	NM_000447	BM966870	NE	V	0.000853071	-1.01969
beta 5-tubulin (OK/SW-cl.56), mRNA	NM_178014	BM471649	PIED	R	0.000859445	1.00904
ubiquitin-activating enzyme E1C (UBA3 homolog, yeast) (UBE1C), transcript variant 1, mRNA	NM_003968	BM728599	IR	V	0.000869445	1.0504
SH3-domain GRB2-like endophilin B1 (SH3GLB1), mRNA	NM_016009	AA984765	NEs	V	0.000873349	-1.04954
baculoviral IAP repeat-containing 2 (BIRC2), mRNA	NM_001166	BU561546	NE	V	0.00087895	1.09774
FOS-like antigen 2 (FOSL2), mRNA	NM_005253	W30862	ES	R	0.000881767	-2.36114
dynamin 2 (DNM2), transcript variant 1, mRNA	NM_001005360	AI739483	PIED	R	0.000890566	1.10022
serine (or cysteine) proteinase inhibitor, clade B (ovalbumin), member 2 (SERPINB2), mRNA	NM_002575	BX396200	ASA	R	0.000892094	-1.08121
cullin 4A (CUL4A), transcript variant 2, mRNA	NM_003589	BE142811	ES	R	0.000895415	-1.16073
BH3 interacting domain death agonist (BID), transcript variant 2, mRNA	NM_001196	BU168412	ES	R	0.000899429	-1.16045
eukaryotic translation initiation factor 4 gamma, 2 (EIF4G2), mRNA	NM_001418	W22857	ASA	R	0.000900705	-1.25647
kinase suppressor of ras (KSR), mRNA	XM_290793	BC035488	ES	R	0.000902621	-1.18226
BCL2-associated X protein (BAX), transcript variant epsilon, mRNA	NM_138764	BE712077	ASA	V	0.000908632	1.04725
Notch homolog 1, translocation-associated (Drosophila) (NOTCH1), mRNA	NM_017617	AX658044	ASA	V	0.000909513	-1.43756
protein phosphatase 2 (formerly 2A), catalytic subunit, alpha isoform (PPP2CA), mRNA	NM_002715	BG674739	ASD	R	0.000911816	-1.04794
protein tyrosine phosphatase, non-receptor type 6 (PTPN6), transcript variant 2, mRNA	NM_080548	BX415146	ASA	R	0.000914974	1.12861
MCM7 minichromosome maintenance deficient 7 (S. cerevisiae) (MCM7), transcript variant 1, mRNA	NM_005916	BQ953252	ASD	R	0.000917814	-1.19053
chromosome 20 open reading frame 97 (C20orf97), mRNA	NM_021158	AI266397	PIED	R	0.000919657	-1.16237
NACHT, leucine rich repeat and PYD containing 12 (NALP12), mRNA	NM_144687	CQ732137	ES	R	0.000923963	1.25219
MCM6 minichromosome maintenance deficient 6 (MIS5 homolog, S. pombe) (S. cerevisiae) (MCM6), mRNA	NM_005915	AU160663	PIED	R	0.000931229	-1.19784
insulin-like growth factor binding protein 4 (IGFBP4), mRNA	NM_001552	BM046765	ASD	R	0.000932417	-1.70306
nuclear factor of kappa light polypeptide gene enhancer in B-cells inhibitor, alpha (NFKBIA), mRNA	NM_020529	AA504376	ES	R	0.000937672	-1.10538
Tax1 (human T-cell leukemia virus type I) binding protein 1 (TAX1BP1), mRNA	NM_006024	AL520247	PIED	R	0.000940186	-1.12009
apoptosis antagonizing transcription factor (AATF), mRNA	NM_012138	BE646294	ES	R	0.000943649	-1.22006
dynamin 2 (DNM2), transcript variant 1, mRNA	NM_001005360	AW207156	PIED	R	0.00094437	1.05476
lectin, galactoside-binding, soluble, 1 (galectin 1) (LGALS1), mRNA	NM_002305	BI114395	ASD	R	0.000949569	1.05878
MCM7 minichromosome maintenance deficient 7 (S. cerevisiae) (MCM7), transcript variant 1, mRNA	NM_005916	BQ642266	ASA	R	0.000950498	-1.18806
DnaJ (Hsp40) homolog, subfamily A, member 3 (DNAJA3), mRNA	NM_005147	BM846817	ES	R	0.000955193	-1.05853
death-associated protein 6 (DAXX), mRNA	NM_001350	BE908173	ES	R	0.000966923	-1.07316
protein kinase C, zeta (PRKCZ), mRNA	NM_002744	AL546913	ASD	R	0.000970578	1.05529
growth arrest and DNA-damage-inducible, beta (GADD45B), mRNA	NM_015675	AI184305	ASA	R	0.000971556	-2.56963
HIV-1 Tat interactive protein 2, 30kDa (HTATIP2), mRNA	NM_006410	BG200871	PIED	R	0.000972741	1.03625
protein kinase C, zeta (PRKCZ), mRNA	NM_002744	BG818836	NE	V	0.000975757	1.11176
PCTAIRE protein kinase 3 (PCTK3), mRNA	NM_002596	AY353239	ASA	R	0.000982215	-1.35079
insulin-like growth factor binding protein 4 (IGFBP4), mRNA	NM_001552	BP323034	PIED	R	0.000989419	-3.66579
programmed cell death 6 (PDCD6), mRNA	NM_013232	BC028242	IR	V	0.00099384	-1.1131
programmed cell death 7 (PDCD7), mRNA	NM_005707	BE560077	PIED	R	0.000999884	1.04768
chorionic gonadotropin, beta polypeptide (CGB), mRNA	NM_000737	BM010104	ASA	R	0.00102098	1.04881
cell division cycle 34 (CDC34), mRNA	NM_004359	BQ128328	NE	V	0.00102285	-1.2141
nuclear factor of kappa light polypeptide gene enhancer in B-cells 1 (p105) (NFKB1), mRNA	NM_003998	BU187079	ES	R	0.00102508	-1.20555
epithelial membrane protein 3 (EMP3), mRNA	NM_001425	W46501	ASD	V	0.00102881	1.0601
v-myb myeloblastosis viral oncogene homolog (avian)-like 2 (MYBL2), mRNA	NM_002466	BF210028	ASD	R	0.00104875	-1.04855
testis-specific kinase 2 (TESK2), mRNA	NM_007170	AB057597	NE	V	0.00105284	1.29532
BCL2-associated athanogene 5 (BAG5), mRNA	NM_004873	BF247018	NE	V	0.00105556	-1.33763
epithelial membrane protein 3 (EMP3), mRNA	NM_001425	CF127354	ASD	R	0.00106213	1.2367
GULP, engulfment adaptor PTB domain containing 1 (GULP1), mRNA	NM_016315	BI463924	NE	V	0.00106744	1.34613
speckle-type POZ protein (SPOP), transcript variant 1, mRNA	NM_001007226	BM749000	PIED	R	0.00107987	1.12939
MCM7 minichromosome maintenance deficient 7 (S. cerevisiae) (MCM7), transcript variant 1, mRNA	NM_005916	CQ729506	ASD	V	0.00108236	-1.24288
cell division cycle 34 (CDC34), mRNA	NM_004359	CV575373	ASD	R	0.00108553	-1.03964
fragile X mental retardation, autosomal homolog 1 (FXR1), mRNA	NM_005087	BP351986	ASA	R	0.00108563	1.11331
NACHT, leucine rich repeat and PYD containing 2 (NALP2), mRNA	NM_017852	AF298547	ES	R	0.0010858	-1.14626
TNF receptor-associated factor 3 (TRAF3), transcript variant 1, mRNA	NM_145725	BQ430203	EsS	R	0.00109433	-1.48611
secreted phosphoprotein 1 (osteopontin, bone sialoprotein I, early T-lymphocyte activation 1) (SPP1), mRNA	NM_000582	AL569118	PIED	R	0.00110259	-1.05477
caspase 12 pseudogene 1 (CASP12P1) on chromosome 11	NR_000035	AX704679	NE	V	0.00111327	-1.04566
GULP, engulfment adaptor PTB domain containing 1 (GULP1), mRNA	NM_016315	AW997684	NE	V	0.0011141	-1.05818
mitogen-activated protein kinase 1 (MAPK1), transcript variant 1, mRNA	NM_002745	BX500177	NE	V	0.00111417	-1.11368
testis enhanced gene transcript (BAX inhibitor 1) (TEGT), mRNA	NM_003217	BQ574951	PIED	R	0.00111498	-1.30278
similar to Caspase-4 precursor (CASP-4) (ICH-2 protease) (TX protease) (ICE(rel)-II) (LOC440066), mRNA	XM_495897	BG484913	NE	V	0.00111551	-1.25447
ankyrin 1, erythrocytic (ANK1), transcript variant 3, mRNA	NM_000037	BX647936	IR	V	0.00112187	1.03357
cell division cycle 34 (CDC34), mRNA	NM_004359	BQ128328	NE	V	0.00112448	1.04906
DNA fragmentation factor, 45kDa, alpha polypeptide (DFFA), mRNA	NM_004401	BE299794	ASD	V	0.00112522	-1.21872
forkhead box O3A (FOXO3A), transcript variant 2, mRNA	NM_201559	CR623727	ES	R	0.00113412	-1.71936
receptor-interacting serine-threonine kinase 3 (RIPK3), mRNA	NM_006871	BF359289	ASD	V	0.00113437	-1.01448
baculoviral IAP repeat-containing 3 (BIRC3), transcript variant 1, mRNA	NM_001165	AX330574	PIED	R	0.00113512	-1.66041
P450 (cytochrome) oxidoreductase (POR), mRNA	NM_000941	CD014012	ES	R	0.00113536	1.05459
glutathione S-transferase omega 1 (GSTO1), mRNA	NM_004832	BG259314	ASD	R	0.00113652	-1.18615
ubiquitin specific protease 7 (herpes virus-associated) (USP7), mRNA	NM_003470	AV696856	ASD	R	0.00114233	1.08457
tumor protein, translationally-controlled 1 (TPT1), mRNA	NM_003295	AJ705779	ES	R	0.00115117	-1.05915
retinoblastoma binding protein 6 (RBBP6), transcript variant 1, mRNA	NM_006910	CN479327	ASA	R	0.00115143	1.17963
fibulin 5 (FBLN5), mRNA	NM_006329	BX248290	NE	V	0.00116679	1.28972
RAD50 homolog (S. cerevisiae) (RAD50), transcript variant 1, mRNA	NM_005732	CQ721612	PIED	R	0.00117542	1.08525
RelA-associated inhibitor (RAI), mRNA	NM_006663	BE280738	ASA	R	0.00117835	1.13141
slit homolog 3 (Drosophila) (SLIT3), mRNA	NM_003062	AI792198	NE	V	0.00117992	1.11619
death associated protein 3 (DAP3), nuclear gene encoding mitochondrial protein, transcript variant 2, mRNA	NM_004632	BX379575	NE	V	0.00118424	-1.14353
latent transforming growth factor beta binding protein 4 (LTBP4), mRNA	NM_003573	BQ889694	ASA	R	0.001189	1.06888
matrilin 3 (MATN3), mRNA	NM_002381	CQ724962	ES	R	0.00120606	-1.4825
lectin, galactoside-binding, soluble, 1 (galectin 1) (LGALS1), mRNA	NM_002305	AX984920	ASA	V	0.00121104	1.05123
caspase 7, apoptosis-related cysteine protease (CASP7), transcript variant beta, mRNA	NM_033340	BG248784	NE	V	0.00121597	-1.63611
lipopolysaccharide-induced TNF factor (LITAF), mRNA	NM_004862	BP343363	NE	V	0.00122872	1.39623
BCL2/adenovirus E1B 19kDa interacting protein 3-like (BNIP3L), mRNA	NM_004331	BX333499	ASD	R	0.00123354	1.14467
integrin beta 3 binding protein (beta3-endonexin) (ITGB3BP), mRNA	NM_014288	BF246129	ES	R	0.0012348	-1.08574
apoptosis antagonizing transcription factor (AATF), mRNA	NM_012138	BM825155	ASD	R	0.00123563	-1.15655
E1A binding protein p300 (EP300), mRNA	NM_001429	BF229529	ES	R	0.00124236	1.20528
ubiquitination factor E4B (UFD2 homolog, yeast) (UBE4B), mRNA	NM_006048	BF844127	NE	V	0.00124299	1.08653
ribosomal protein L13a (RPL13A), mRNA	NM_012423	BG437491	ASD	V	0.00125058	-1.09154
hypothetical protein FLJ21977 (FLJ21977), mRNA	NM_032213	BP232576	NEs	V	0.0012521	1.41077
catenin, beta like 1 (CTNNBL1), mRNA	NM_030877	AF367471	ES	R	0.00125463	-1.17214
pyrin-domain containing protein 1 (PYC1), mRNA	NM_152901	NA	NSPL	NA	0.00126249	1.06952
baculoviral IAP repeat-containing 1 (BIRC1), mRNA	NM_004536	CQ725038	ASA	V	0.00127992	1.10862
tumor necrosis factor receptor superfamily, member 19 (TNFRSF19), transcript variant 2, mRNA	NM_148957	BQ937534	EsS	R	0.00128068	1.83746
protein phosphatase 2 (formerly 2A), regulatory subunit A (PR 65), beta isoform (PPP2R1B), transcript variant 2, mRNA	NM_181699	AU131747	IR	V	0.00128368	-1.13182
transcription factor Dp-1 (TFDP1), mRNA	NM_007111	BM264117	PIED	R	0.00128586	-1.6503
FAST kinase (FASTK), transcript variant 1, mRNA	NM_006712	CR596954	ES	R	0.00129959	1.14107
pleiomorphic adenoma gene-like 1 (PLAGL1), transcript variant 2, mRNA	NM_006718	CR749329	EsS	R	0.00129987	-1.07857
tyrosyl-tRNA synthetase (YARS), mRNA	NM_003680	AW016042	ASD	R	0.00130187	-1.34473
TIA1 cytotoxic granule-associated RNA binding protein (TIA1), transcript variant 2, mRNA	NM_022173	BG529306	ASA	R	0.00130775	1.14039
insulin-like growth factor binding protein 4 (IGFBP4), mRNA	NM_001552	R79304	ASD	R	0.00130895	-1.59984
phosphoprotein enriched in astrocytes 15 (PEA15), mRNA	NM_003768	AI810625	PIED	R	0.00132036	-1.10192
cullin 4A (CUL4A), transcript variant 2, mRNA	NM_003589	BU855271	NE	V	0.00132159	-1.14679
microsomal glutathione S-transferase 1 (MGST1), transcript variant 1a, mRNA	NM_145792	NM_145764	NE	V	0.00132737	1.10876
non-metastatic cells 6, protein expressed in (nucleoside-diphosphate kinase) (NME6), mRNA	NM_005793	CN292739	ASA	V	0.00133236	1.05366
adrenergic, alpha-1A-, receptor (ADRA1A), transcript variant 2, mRNA	NM_033303	AY491775	NE	V	0.00133735	1.06401
mitogen-activated protein kinase kinase 1 (MAP2K1), mRNA	NM_002755	CQ731551	EsS	R	0.00133761	-1.02962
signal transducer and activator of transcription 1, 91kDa (STAT1), transcript variant alpha, mRNA	NM_007315	AW241876	ASD	V	0.00134014	-1.12021
ankyrin 3, node of Ranvier (ankyrin G) (ANK3), transcript variant 1, mRNA	NM_020987	BG623371	NEs	V	0.00134109	1.4651
CARD only protein (COP), mRNA	NM_052889	BF059419	ASD	R	0.00134961	-1.08617
MCM7 minichromosome maintenance deficient 7 (S. cerevisiae) (MCM7), transcript variant 1, mRNA	NM_005916	NM_182776	IR	V	0.00137096	-1.32911
protein tyrosine phosphatase, non-receptor type 6 (PTPN6), transcript variant 2, mRNA	NM_080548	BX379255	ASA	R	0.00139036	1.07805
apoptotic chromatin condensation inducer in the nucleus (ACINUS), mRNA	NM_014977	AF124727	NEs	V	0.00139379	-1.26546
gp130-like monocyte receptor (CRL3), mRNA	NM_139017	AY499340	NE	V	0.0013942	18.9396
APG5 autophagy 5-like (S. cerevisiae) (APG5L), mRNA	NM_004849	BX537904	EsS	R	0.00140273	1.12861
FOS-like antigen 2 (FOSL2), mRNA	NM_005253	BP270490	ASA	R	0.00140406	-1.37767
TNFRSF1A-associated via death domain (TRADD), transcript variant 1, mRNA	NM_003789	BE789709	ASA	R	0.00142779	1.08376
v-akt murine thymoma viral oncogene homolog 2 (AKT2), mRNA	NM_001626	AA904651	ES	R	0.00144047	1.03958
latent transforming growth factor beta binding protein 3 (LTBP3), mRNA	NM_021070	BX385487	ES	R	0.00144642	1.11762
ras homolog gene family, member B (ARHB), mRNA	NM_004040	BF940766	PIED	R	0.00144804	-1.11331
MAP/microtubule affinity-regulating kinase 4 (MARK4), mRNA	NM_031417	AX399987	NE	V	0.00144962	1.19431
extra spindle poles like 1 (S. cerevisiae) (ESPL1), mRNA	NM_012291	CQ720974	ASA	V	0.00144992	1.24235
Notch homolog 4 (Drosophila) (NOTCH4), mRNA	NM_004557	BF956998	ES	R	0.00145854	-1.0098
excision repair cross-complementing rodent repair deficiency, complementation group 6 (ERCC6), mRNA	NM_000124	AL039851	ES	R	0.00146999	-2.81334
testis spermatogenesis apoptosis-related protein 6 (TSARG6), mRNA	NM_153614	AK128589	ASD	V	0.00147966	1.13864
voltage-dependent anion channel 1 (VDAC1), mRNA	NM_003374	BG744725	PIED	R	0.00148344	-1.06592
ubiquitination factor E4B (UFD2 homolog, yeast) (UBE4B), mRNA	NM_006048	AW241715	NE	V	0.00149078	1.06965
cell division cycle 42 (GTP binding protein, 25kDa) (CDC42), transcript variant 1, mRNA	NM_001791	BX442073	PIED	R	0.00149235	1.045
growth factor receptor-bound protein 10 (GRB10), transcript variant 2, mRNA	NM_001001555	BI560957	NE	V	0.00149405	1.28735
retinoblastoma-like 2 (p130) (RBL2), mRNA	NM_005611	BP314590	ES	R	0.00149721	1.08993
insulin-like growth factor binding protein 4 (IGFBP4), mRNA	NM_001552	BP392079	PIED	R	0.00149737	-2.62338
